# Supplementary material for: Coral-Associated Bacteria Provide Alternative Nitrogen Source for Symbiodiniaceae Growth in Oligotrophic Environment
Source: Microorganisms. 2025 Mar 26;13(4):748. doi: 10.3390/microorganisms13040748 (PMC12029909; doi:10.3390/microorganisms13040748)
Supplement: Supplementary file 1 [file microorganisms-13-00748-s001.zip]

Archive with 4 entries (4 files):
- microorganisms-3526518-Supplement materials S1.xlsx
- microorganisms-3526518-Supplement materials S2.xlsx
- microorganisms-3526518-Supplement materials S3.xlsx
- microorganisms-3526518-supplementary.pdf
