# Supplementary material for: Coral-Associated Bacteria Provide Alternative Nitrogen Source for Symbiodiniaceae Growth in Oligotrophic Environment
Source: Microorganisms. 2025 Mar 26;13(4):748. doi: 10.3390/microorganisms13040748 (PMC12029909; doi:10.3390/microorganisms13040748)
Supplement: Supplementary file 1 [file microorganisms-13-00748-s001.zip › microorganisms-3526518-Supplement materials S1.xlsx]

## Sheet: Sheet1
Table S5. Gene annotation and KEGG enrichment of global metabolic pathways of Symbiodiniaceae AG 11.
Transcipt ID	nr_Symbol	KEGG_symbol	KEGG_annotion	TrEMBL_annotation	mRNA FPKM				mRNA (Log2 FC)			GO_second_level_annotation	KEGG_pathway_annotation
					NP	NS	NPD	NB	NP/NS	NP/NPD	NP/NB
TRINITY_DN12789_c0_g1	--	GAPDH, gapA	K00134| glyceraldehyde 3-phosphate dehydrogenase	Glyceraldehyde-3-phosphate dehydrogenase	612.22	348.28	348.62	413.59	-1.29098	-1.15152	-0.909331	biological process: metabolic process (GO:0008152);; biological process: single-organism process (GO:0044699);; cellular component: membrane (GO:0016020);; cellular component: membrane part (GO:0044425);; molecular function: catalytic activity (GO:0003824);; molecular function: binding (GO:0005488)	Glycolysis / Gluconeogenesis (ko00010);; Carbon fixation in photosynthetic organisms (ko00710);; Carbon metabolism (ko01200);; Biosynthesis of amino acids (ko01230)
TRINITY_DN5348_c0_g1	--	FBA, fbaA	K01624|fructose-bisphosphate aldolase, class II	Fructose-bisphosphate aldolase	278.56	100.05	124.05	120.54	-2.12109	-1.57743	-1.60283	molecular function: catalytic activity (GO:0003824);; biological process: metabolic process (GO:0008152);; biological process: cellular process (GO:0009987);; biological process: single-organism process (GO:0044699);; molecular function: binding (GO:0005488)	Glycolysis / Gluconeogenesis (ko00010);; Pentose phosphate pathway (ko00030);; Fructose and mannose metabolism (ko00051);; Carbon fixation in photosynthetic organisms (ko00710);; Carbon metabolism (ko01200);; Biosynthesis of amino acids (ko01230)
TRINITY_DN46707_c0_g1	--	ppdK	K01006| pyruvate, orthophosphate dikinase	Pyruvate, phosphate dikinase, chloroplastic	4.36	9.31	8.39	7.68	1.04717	0.943159	0.77118	molecular function: binding (GO:0005488);; biological process: metabolic process (GO:0008152);; biological process: cellular process (GO:0009987);; biological process: single-organism process (GO:0044699);; molecular function: catalytic activity (GO:0003824)	Glycolysis / Gluconeogenesis (ko00010);; Pyruvate metabolism (ko00620);; Carbon fixation in photosynthetic organisms (ko00710);; Carbon metabolism (ko01200)
TRINITY_DN4903_c1_g1	--	SLC4A1, AE1, CD233	K06573| solute carrier family 4 (anion exchanger), member 1	Electrogenic sodium bicarbonate cotransporter 1	24.27	79.57	60.25	65.8	1.4904	1.17806	1.30865	molecular function: transporter activity (GO:0005215);; biological process: localization (GO:0051179);; biological process: metabolic process (GO:0008152);; biological process: single-organism process (GO:0044699);; cellular component: membrane (GO:0016020);; cellular component: membrane part (GO:0044425);; molecular function: catalytic activity (GO:0003824);; biological process: cellular process…	--
TRINITY_DN4903_c0_g1	--	SLC4A11, BTR1	K13862| solute carrier family 4 (sodium borate transporter), member 11	Electrogenic sodium bicarbonate cotransporter 1	19.13	35.09	35.4	40.05	0.81408	0.87239	1.01391	molecular function: transporter activity (GO:0005215);; biological process: localization (GO:0051179);; biological process: metabolic process (GO:0008152);; biological process: single-organism process (GO:0044699);; cellular component: membrane (GO:0016020);; cellular component: membrane part (GO:0044425);; molecular function: catalytic activity (GO:0003824);; biological process: cellular process…	--
TRINITY_DN14210_c0_g1	--		--	Ribulose bisphosphate carboxylase	863.47	718.28	542.66	834.4	-1.31806	-1.33947	-0.963874	molecular function: binding (GO:0005488);; biological process: metabolic process (GO:0008152);; biological process: single-organism process (GO:0044699);; cellular component: membrane (GO:0016020);; cellular component: membrane part (GO:0044425);; molecular function: catalytic activity (GO:0003824);; molecular function: transporter activity (GO:0005215);; biological process: localization (GO:0051…	--
TRINITY_DN14604_c0_g1	--		--	Caroteno-chlorophyll a-c-binding protein	192.44	166.43	127.54	200.22	-1.73506	-1.38225	-1.03259	cellular component: cell (GO:0005623);; cellular component: membrane (GO:0016020);; cellular component: organelle (GO:0043226);; cellular component: organelle part (GO:0044422);; cellular component: cell part (GO:0044464);; biological process: metabolic process (GO:0008152);; biological process: cellular process (GO:0009987);; cellular component: membrane part (GO:0044425);; molecular function: b…	--
TRINITY_DN371_c0_g3	--	LHCA1	K08907|light-harvesting complex I chlorophyll a/b binding protein 1	Fucoxanthin-chlorophyll a-c binding protein F, chloroplastic	1.82	9.11	6.22	8.07	2.19191	1.69614	2.05092	cellular component: cell (GO:0005623);; cellular component: membrane (GO:0016020);; cellular component: organelle (GO:0043226);; cellular component: organelle part (GO:0044422);; cellular component: cell part (GO:0044464);; biological process: metabolic process (GO:0008152);; biological process: cellular process (GO:0009987);; cellular component: membrane part (GO:0044425);; molecular function: b…	Photosynthesis - antenna proteins (ko00196)
TRINITY_DN1270_c0_g1	--	psaE	K02693| photosystem I subunit IV	D-lactate dehydrogenase	291	165.24	239.79	208.76	-1.00278	-0.40585	-0.609151	biological process: metabolic process (GO:0008152);; biological process: cellular process (GO:0009987);; biological process: single-organism process (GO:0044699);; cellular component: cell (GO:0005623);; cellular component: membrane (GO:0016020);; cellular component: macromolecular complex (GO:0032991);; cellular component: membrane part (GO:0044425);; cellular component: cell part (GO:0044464);;…	Photosynthesis (ko00195)
TRINITY_DN26347_c0_g1	--	psbK	K02712| photosystem II PsbK protein	ADP-ribosyl-[dinitrogen reductase] glycohydrolase	299.85	170.87	234.13	216.35	-1.20831	-0.667473	-0.723451	cellular component: cell (GO:0005623);; cellular component: membrane (GO:0016020);; cellular component: macromolecular complex (GO:0032991);; cellular component: membrane part (GO:0044425);; cellular component: cell part (GO:0044464);; biological process: metabolic process (GO:0008152);; biological process: cellular process (GO:0009987);; molecular function: catalytic activity (GO:0003824)	Photosynthesis (ko00195)
TRINITY_DN28731_c0_g1	--	psbA	K02703|photosystem II P680 reaction center D1 protein ; psbA	photosystem II protein D1	1347.31	1056.72	1742.03	778.66	-0.436667	0.326451	-0.854038	molecular function: binding (GO:0005488);; cellular component: cell (GO:0005623);; cellular component: membrane (GO:0016020);; cellular component: macromolecular complex (GO:0032991);; cellular component: membrane part (GO:0044425);; cellular component: cell part (GO:0044464);; cellular component: organelle (GO:0043226);; cellular component: organelle part (GO:0044422);; biological process: respo…	Photosynthesis (ko00195)
TRINITY_DN37695_c0_g1	--	psbD	K02706|photosystem II P680 reaction center D2 protein	photosystem II protein D2	546.34	287.88	750.24	312.18	-1.00979	0.407778	-0.871555	molecular function: binding (GO:0005488);; cellular component: cell (GO:0005623);; cellular component: membrane (GO:0016020);; cellular component: macromolecular complex (GO:0032991);; cellular component: membrane part (GO:0044425);; cellular component: cell part (GO:0044464);; cellular component: organelle (GO:0043226);; cellular component: organelle part (GO:0044422);; biological process: metab…	Photosynthesis (ko00195)
TRINITY_DN11933_c0_g1	--	psbC	K02705|photosystem II CP43 chlorophyll apoprotein	PSII CP43 apoprotein	155.77	54.23	167.4	107.29	-1.5924	0.0691412	-0.593061	cellular component: cell (GO:0005623);; cellular component: membrane (GO:0016020);; cellular component: macromolecular complex (GO:0032991);; cellular component: membrane part (GO:0044425);; cellular component: cell part (GO:0044464);; cellular component: organelle (GO:0043226);; cellular component: organelle part (GO:0044422);; biological process: metabolic process (GO:0008152);; biological proc…	Photosynthesis (ko00195)
TRINITY_DN24728_c0_g1	--	atpD, ATPF18	K02112|F-type H+/Na+-transporting ATPase subunit beta	ATP synthase beta chain	31.07	6.44	71.63	51.95	-2.328	1.1918	0.688469	molecular function: binding (GO:0005488);; cellular component: cell (GO:0005623);; cellular component: organelle (GO:0043226);; cellular component: cell part (GO:0044464);; biological process: metabolic process (GO:0008152);; biological process: cellular process (GO:0009987);; biological process: single-organism process (GO:0044699);; biological process: localization (GO:0051179);; cellular compo…	Oxidative phosphorylation (ko00190);; Photosynthesis (ko00195)
TRINITY_DN39473_c0_g1	--	atpA, ATPF1A	K02111|F-type H+/Na+-transporting ATPase subunit alpha	ATP synthase CF1 subunit alpha	33.01	8.52	33.1	22.67	-2.02288	-0.0316476	-0.599723	molecular function: binding (GO:0005488);; cellular component: cell (GO:0005623);; cellular component: membrane (GO:0016020);; cellular component: organelle (GO:0043226);; cellular component: organelle part (GO:0044422);; cellular component: cell part (GO:0044464);; biological process: metabolic process (GO:0008152);; biological process: cellular process (GO:0009987);; biological process: single-…	Oxidative phosphorylation (ko00190);; Photosynthesis (ko00195)
TRINITY_DN21909_c0_g3	--	hemA	K02492|glutamyl-tRNA reductase	glutamyl-tRNA reductase	7.04	17.99	11.45	15.11	1.29875	0.68934	1.05286
TRINITY_DN7451_c0_g1	--	ATPF0C, atpE	K02110| F-type H+-transporting ATPase subunit c	Chloroplast ATP synthase subunit C	277.45	129.11	177.64	177.85	-1.8677	-1.24561	-1.18029	molecular function: binding (GO:0005488);; molecular function: transporter activity (GO:0005215);; biological process: single-organism process (GO:0044699);; biological process: localization (GO:0051179);; biological process: metabolic process (GO:0008152);; biological process: cellular process (GO:0009987);; cellular component: membrane (GO:0016020);; cellular component: membrane part (GO:004442…	Oxidative phosphorylation (ko00190);; Photosynthesis (ko00195)
TRINITY_DN39959_c0_g1	--	COX17	K02260| cytochrome c oxidase assembly protein subunit 17	COX17 homolog, cytochrome c oxidase assembly protein	193.64	98.38	106.09	104.25	-1.55987	-1.27566	-1.32243	cellular component: cell (GO:0005623);; cellular component: membrane-enclosed lumen (GO:0031974);; cellular component: organelle (GO:0043226);; cellular component: organelle part (GO:0044422);; cellular component: cell part (GO:0044464);; biological process: localization (GO:0051179);; molecular function: binding (GO:0005488);; molecular function: metallochaperone activity (GO:0016530)	Oxidative phosphorylation (ko00190)
TRINITY_DN21404_c0_g1	--	ATPF0C, atpE	K02110| F-type H+-transporting ATPase subunit c	ATP synthase subunit c, chloroplastic	140.27	83.13	104.77	125.64	-1.17289	-0.780188	-0.414734	molecular function: binding (GO:0005488);; molecular function: transporter activity (GO:0005215);; biological process: single-organism process (GO:0044699);; biological process: localization (GO:0051179);; biological process: metabolic process (GO:0008152);; biological process: cellular process (GO:0009987);; cellular component: membrane (GO:0016020);; cellular component: membrane part (GO:004442…	Oxidative phosphorylation (ko00190);; Photosynthesis (ko00195)
TRINITY_DN18369_c0_g1	--	CNOT7_8, CAF1, POP2	K12581|CCR4-NOT transcription complex subunit 7/8	Casein kinase I-like hhp1	4.59	13.06	9.53	9.72	1.44153	1.03063	1.02968	molecular function: binding (GO:0005488);; molecular function: catalytic activity (GO:0003824);; biological process: metabolic process (GO:0008152);; biological process: cellular process (GO:0009987)	RNA degradation (ko03018)
TRINITY_DN35369_c0_g1	--	CNOT7_8, CAF1, POP2	K12581|CCR4-NOT transcription complex subunit 7/8	Urease accessory protein G	0.76	4.03	3.04	2.7	2.31793	1.98716	1.75534	molecular function: catalytic activity (GO:0003824);; biological process: metabolic process (GO:0008152);; biological process: cellular process (GO:0009987);; biological process: biological regulation (GO:0065007);; cellular component: cell (GO:0005623);; cellular component: macromolecular complex (GO:0032991);; cellular component: organelle (GO:0043226);; cellular component: cell part (GO:004446…	RNA degradation (ko03018)
TRINITY_DN744_c0_g2	--	PABPC	K13126| polyadenylate-binding protein	Uncharacterized protein	12.74	39.17	29.38	31.05	1.56186	1.20291	1.23398	molecular function: binding (GO:0005488)	RNA transport (ko03013);; mRNA surveillance pathway (ko03015);; RNA degradation (ko03018)
TRINITY_DN25008_c0_g1	--	CNOT1, NOT1	K12604|CCR4-NOT transcription complex subunit 1	Uncharacterized protein	1.15	4.57	3.53	3.96	1.95301	1.64076	1.74694	biological process: biological regulation (GO:0065007);; cellular component: cell (GO:0005623);; cellular component: macromolecular complex (GO:0032991);; cellular component: cell part (GO:0044464)	RNA degradation (ko03018)
TRINITY_DN32118_c0_g1	--	CNOT7_8, CAF1, POP2	K12581|CCR4-NOT transcription complex subunit 7/8	CCR4-NOT transcription complex subunit 8	3.34	9.11	6.74	7.38	1.36521	1.00025	1.08422	molecular function: binding (GO:0005488);; molecular function: catalytic activity (GO:0003824);; biological process: metabolic process (GO:0008152);; biological process: cellular process (GO:0009987);; cellular component: cell (GO:0005623);; cellular component: macromolecular complex (GO:0032991);; cellular component: cell part (GO:0044464)	RNA degradation (ko03018)
									mRNA (Log2 FC)
									-2 ~ -2.5
									-1.5 ~ -2
									-1 ~ -1.5
									-0.5 ~ -1
									-0.5 ~ 0
									0
									0 ~ 0.5
									0.5 ~ 1
									1 ~ 1.5
									1.5 ~ 2
									2 ~ 2.5
