# Supplementary material for: Coral-Associated Bacteria Provide Alternative Nitrogen Source for Symbiodiniaceae Growth in Oligotrophic Environment
Source: Microorganisms. 2025 Mar 26;13(4):748. doi: 10.3390/microorganisms13040748 (PMC12029909; doi:10.3390/microorganisms13040748)
Supplement: Supplementary file 1 [file microorganisms-13-00748-s001.zip › microorganisms-3526518-Supplement materials S2.xlsx]

## Sheet: Sheet1
Table S6. Gene annotation and KEGG enrichment of nitrogen metabolic pathways of Symbiodiniaceae AG 11.
Transcipt ID	nr_Symbol	KEGG_symbol	KEGG_annotion	TrEMBL_annotation	mRNA FPKM				mRNA (Log2 FC)			GO_second_level_annotation	KEGG_pathway_annotation
					NP	NS	NPD	NB	NP/NS	NP/NPD	NP/NB
TRINITY_DN14989_c0_g1	--	amt, AMT, MEP	K03320|AMT1A; ammonium transporter	Putative ammonium transporter (Fragment)	159.83	367.34	313.87	265.18	1.04231	0.87013	0.604212	molecular function: transporter activity (GO:0005215);; biological process: localization (GO:0051179);; cellular component: membrane (GO:0016020);; cellular component: membrane part (GO:0044425)	--
TRINITY_DN29526_c0_g1	--	amt, AMT, MEP	K03320| Amt family | (RefSeq) hypothetical protein	Ammonium transporter 1 member 1	4.8	10.67	7.92	9.21	1.10203	0.715853	0.8926	molecular function: transporter activity (GO:0005215);; biological process: localization (GO:0051179);; cellular component: membrane (GO:0016020);; cellular component: membrane part (GO:0044425)	--
TRINITY_DN6695_c0_g1	--		K10960| geranylgeranyl diphosphate reductase, chloroplastic	Ammonium transporter 1 member 3	0.59	1.18	1.15	1.53	0.97	0.97	1.34	molecular function: catalytic activity (GO:0003824);; cellular component: cell (GO:0005623);; cellular component: cell part (GO:0044464);; biological process: metabolic process (GO:0008152);; biological process: single-organism process (GO:0044699);; biological process: cellular process (GO:0009987);; molecular function: transporter activity (GO:0005215);; biological process: localization (GO:005…	Porphyrin and chlorophyll metabolism (ko00860);; Terpenoid backbone biosynthesis (ko00900)
TRINITY_DN18610_c0_g1	--		K03320|ammonium transporter channel family	Ammonium transporter 1 member 1	1.95	7.23	5.2	5.73	1.84	1.42	1.51	molecular function: transporter activity (GO:0005215);; biological process: localization (GO:0051179);; cellular component: membrane (GO:0016020);; cellular component: membrane part (GO:0044425)	--
TRINITY_DN22631_c0_g1	--	NR	K10534| nitrate reductase	Nitrate reductase	483	216.91	244.54	180.72	-1.81233	-1.53278	-1.92047	molecular function: catalytic activity (GO:0003824);; biological process: metabolic process (GO:0008152);; biological process: single-organism process (GO:0044699);; molecular function: binding (GO:0005488)	Nitrogen metabolism (ko00910)
TRINITY_DN23011_c0_g1	--		--	Nitrite reductase [NAD(P)H] large subunit	39.97	132.56	134.85	110.77	1.18	1.52	1.17	molecular function: catalytic activity (GO:0003824);; biological process: metabolic process (GO:0008152);; biological process: single-organism process (GO:0044699);; molecular function: binding (GO:0005488);; biological process: cellular process (GO:0009987)	--
TRINITY_DN27202_c0_g1	--		--	High affinity nitrate transporter 2.5	6.53	21.23	13.6	18.27	1.59	1.01	1.42	cellular component: membrane (GO:0016020);; cellular component: membrane part (GO:0044425)	--
TRINITY_DN12078_c0_g1	--	NRT2, narK, nrtP, nasA	K02575|high affinity nitrate transporter 2.5-like	S-adenosylmethionine synthase	586.78	408.95	407.67	419.67	-1.23031	-1.09034	-0.969192	molecular function: binding (GO:0005488);; molecular function: catalytic activity (GO:0003824);; biological process: metabolic process (GO:0008152);; biological process: cellular process (GO:0009987);; biological process: single-organism process (GO:0044699);; cellular component: membrane (GO:0016020);; cellular component: membrane part (GO:0044425)	Nitrogen metabolism (ko00910)
TRINITY_DN47578_c0_g1	--		--	Nitrite transporter	2.18	7.72	5.73	3.26	1.73	1.36	0.51	cellular component: membrane (GO:0016020);; cellular component: membrane part (GO:0044425);; molecular function: transporter activity (GO:0005215);; biological process: localization (GO:0051179)	--
TRINITY_DN48015_c0_g1	--	--	--	NADH-cytochrome b5 reductase 2	13.08	29.97	28.83	25.2	1.12807	1.12296	0.892624	cellular component: membrane (GO:0016020);; cellular component: membrane part (GO:0044425);; molecular function: catalytic activity (GO:0003824);; biological process: metabolic process (GO:0008152);; biological process: single-organism process (GO:0044699);; molecular function: binding (GO:0005488)	--
TRINITY_DN509_c0_g1	--	--	--	NADH-cytochrome b5 reductase 1	5.44	11.93	12.41	10.01	1.03808	1.14552	0.814115	molecular function: binding (GO:0005488);; molecular function: catalytic activity (GO:0003824);; biological process: metabolic process (GO:0008152);; biological process: single-organism process (GO:0044699)	--
TRINITY_DN42035_c0_g1	--	ER01L	K10950|predicted protein; FAD dependent oxidoreductase	Putative fumarate reductase	5.89	13.24	10.53	11.81	1.1224	0.833159	0.960096	molecular function: catalytic activity (GO:0003824);; cellular component: cell (GO:0005623);; cellular component: organelle (GO:0043226);; cellular component: cell part (GO:0044464);; cellular component: membrane (GO:0016020);; cellular component: membrane part (GO:0044425);; biological process: metabolic process (GO:0008152);; biological process: single-organism process (GO:0044699);; molecular …	Protein processing in endoplasmic reticulum (ko04141)
TRINITY_DN25623_c0_g1	--	DLD, LPD, PDHD	K00382| GCSL; dihydrolipoyl dehydrogenase	Putative symporter YidK	1.97	4.63	3.13	2.72	1.16319	0.64002	0.411183	biological process: localization (GO:0051179);; cellular component: membrane (GO:0016020);; cellular component: membrane part (GO:0044425);; molecular function: catalytic activity (GO:0003824);; biological process: metabolic process (GO:0008152);; biological process: single-organism process (GO:0044699);; molecular function: transporter activity (GO:0005215);; biological process: cellular process…	Glycolysis / Gluconeogenesis (ko00010);; Citrate cycle (TCA cycle) (ko00020);; Glycine, serine and threonine metabolism (ko00260);; Valine, leucine and isoleucine degradation (ko00280);; Lysine degradation (ko00310);; Tryptophan metabolism (ko00380);; Pyruvate metabolism (ko00620);; Glyoxylate and dicarboxylate metabolism (ko00630);; Propanoate metabolism (ko00640);; Carbon metabolism (ko01200)
TRINITY_DN46687_c0_g1	--		K00106| xanthine dehydrogenase-like protein	Xanthine dehydrogenase	5.15	15.62	11.79	13.66	1.56	1.2	1.36	molecular function: catalytic activity (GO:0003824);; biological process: metabolic process (GO:0008152);; biological process: single-organism process (GO:0044699);; molecular function: binding (GO:0005488);; molecular function: electron carrier activity (GO:0009055)	Purine metabolism (ko00230);; Caffeine metabolism (ko00232);; Peroxisome (ko04146)
TRINITY_DN15693_c0_g1	--		K12319| guanylyl and adenyly cyclase family member	Heat-stable enterotoxin receptor	2.74	7.23	5.42	5.11	1.47	1.44	1.02
TRINITY_DN11125_c0_g1	--	GDH	K15371| NAD-specific glutamate dehydrogenase-like	NAD-specific glutamate dehydrogenase	10.48	23.9	21.42	23.04	1.14	1.04	1.09	biological process: metabolic process (GO:0008152);; biological process: cellular process (GO:0009987);; biological process: single-organism process (GO:0044699);; molecular function: catalytic activity (GO:0003824)	Arginine biosynthesis (ko00220);; Alanine, aspartate and glutamate metabolism (ko00250);; Taurine and hypotaurine metabolism (ko00430);; Nitrogen metabolism (ko00910)
TRINITY_DN2463_c0_g1	--	cah	K01674| carbonic anhydrase	Carbonic anhydrase	8.31	19.24	16	16.07	1.16134	0.945555	0.905453	molecular function: catalytic activity (GO:0003824);; molecular function: binding (GO:0005488);; cellular component: membrane (GO:0016020);; cellular component: membrane part (GO:0044425)	Nitrogen metabolism (ko00910)	--	--	--	--	--	--	--	--	--	--	--	--	--	--	--	--	--	--	--	--	--	--	--	--	--	--	--	--	--	--	--	--	--
TRINITY_DN38725_c0_g1	--	cah	K01674| carbonic anhydrase	Carbonic anhydrase	5.2	13.61	11.39	10.8	1.33877	1.13523	1.0107	molecular function: catalytic activity (GO:0003824);; molecular function: binding (GO:0005488);; cellular component: membrane (GO:0016020);; cellular component: membrane part (GO:0044425)	Nitrogen metabolism (ko00910)	--	--	--	--	--	--	--	--	--	--	--	--	--	--	--	--	--	--	--	--	--	--	--	--	--	--	--	--	--	--	--	--	--
TRINITY_DN44185_c0_g1	--		K11426|predicted protein	UPF0652 protein	1.81	4.15	6.18	4.1	1.13	1.74	1.11	cellular component: membrane (GO:0016020);; cellular component: membrane part (GO:0044425)	Lysine degradation (ko00310)
TRINITY_DN23033_c0_g1	--		K01307| gamma-glutamyl hydrolase A-like	Molybdopterin synthase catalytic subunit	6.14	22.62	14.17	14.71	1.8	1.17	1.2	molecular function: binding (GO:0005488);; biological process: metabolic process (GO:0008152);; biological process: cellular process (GO:0009987);; cellular component: cell (GO:0005623);; cellular component: cell part (GO:0044464);; cellular component: membrane (GO:0016020);; cellular component: membrane part (GO:0044425);; cellular component: macromolecular complex (GO:0032991);; molecular funct…	Folate biosynthesis (ko00790)
TRINITY_DN29568_c0_g1	--		--	Nicotinamide-nucleotide adenylyltransferase	4.85	11.71	8.98	9.55	1.21	0.87	0.93	biological process: metabolic process (GO:0008152);; biological process: cellular process (GO:0009987);; biological process: single-organism process (GO:0044699);; molecular function: catalytic activity (GO:0003824)	--
TRINITY_DN7685_c0_g1	--	HAO	K11517| peroxisomal (S)-2-hydroxy-acid oxidase GLO1	Peroxisomal (S)-2-hydroxy-acid oxidase GLO5	59.6	24.92	31.5	35.74	-1.33153	-0.963648	-0.801962	molecular function: binding (GO:0005488);; cellular component: membrane (GO:0016020);; cellular component: membrane part (GO:0044425);; molecular function: catalytic activity (GO:0003824);; biological process: metabolic process (GO:0008152);; biological process: single-organism process (GO:0044699)	Glyoxylate and dicarboxylate metabolism (ko00630);; Carbon metabolism (ko01200);; Peroxisome (ko04146)
TRINITY_DN150_c0_g2	--	RP-L44e, RPL46	K02929|hypothetical protein	Ribosomal protein L44	820.62	502.76	649.08	599.7	-1.04192	-0.561384	-0.673045	molecular function: structural molecule activity (GO:0005198);; cellular component: cell (GO:0005623);; cellular component: macromolecular complex (GO:0032991);; cellular component: organelle (GO:0043226);; cellular component: cell part (GO:0044464);; biological process: metabolic process (GO:0008152);; biological process: cellular process (GO:0009987)	Ribosome (ko03010)
TRINITY_DN47660_c0_g1	--	--	--	Putative malate:quinone oxidoreductase	9.77	21.11	16.17	17	1.05913	0.720347	0.75244	biological process: metabolic process (GO:0008152);; biological process: cellular process (GO:0009987);; biological process: single-organism process (GO:0044699);; molecular function: catalytic activity (GO:0003824);; cellular component: membrane (GO:0016020);; cellular component: membrane part (GO:0044425)	--
TRINITY_DN34677_c0_g1	--	LUT5, CYP97A3	K15747| protein LUTEIN DEFICIENT 5, chloroplastic	All-trans-phytoene synthase	12.58	27.33	22.48	19.66	1.07279	0.833612	0.600044	molecular function: catalytic activity (GO:0003824);; biological process: metabolic process (GO:0008152);; biological process: single-organism process (GO:0044699);; molecular function: binding (GO:0005488)	Carotenoid biosynthesis (ko00906)
						mRNA (Log2 FC)
						-2 ~ -2.5
						-1.5 ~ -2
						-1 ~ -1.5
						-0.5 ~ -1
						-0.5 ~ 0
						0
						0 ~ 0.5
						0.5 ~ 1
						1 ~ 1.5
						1.5 ~ 2
						2 ~ 2.5
