# Supplementary material for: Coral-Associated Bacteria Provide Alternative Nitrogen Source for Symbiodiniaceae Growth in Oligotrophic Environment
Source: Microorganisms. 2025 Mar 26;13(4):748. doi: 10.3390/microorganisms13040748 (PMC12029909; doi:10.3390/microorganisms13040748)
Supplement: Supplementary file 1 [file microorganisms-13-00748-s001.zip › microorganisms-3526518-Supplement materials S3.xlsx]

## Sheet: Supplement materials 3
Table S7. Top 50 commonly existing metabolites among the four groups (NP, NS, NPD and NB) in Symbiodiniaceae AG11
#ID	name	NP-1	NP-2	NP-3	NP-4	NP-5	NP-6	NS-1	NS-2	NS-3	NS-4	NS-5	NS-6	NPD-1	NPD-2	NPD-3	NPD-4	NPD-5	NPD-6	NB-1	NB-2	NB-3	NB-4	NB-5	NB-6	NP_vs_NB_log2FC	NP_vs_NSK_Pvalue	NP_vs_NB_VIP	NP_vs_NB_(FC_1_Pvalue_0.05_VIP_1)_regulated	NP_vs_NPD_log2FC	NP_vs_NPD_Pvalue	NP_vs_NPD_VIP	NP_vs_NPD_(FC_1_Pvalue_0.05_VIP_1)_regulated	NP_vs_NS_log2FC	NP_vs_NS_Pvalue	NP_vs_NS_VIP	NP_vs_NS_(FC_1_Pvalue_0.05_VIP_1)_regulated	KEGG_annotation	KEGG_pathway_annotation	LM_ID(lipidmaps)	CATEGORY(lipidmaps)	MAIN_CLASS(lipidmaps)	SUB_CLASS	HMDB_ID	CAS	kingdom(HMDB)	super_class(HMDB)	HMDB_taxonomy	sub_class(HMDB)
neg_1002	Uridine diphosphate-N-acetylgalactosamine	2.36813e-11	2.36813e-11	2.36813e-11	8.918	4.14691	5.78083	24.1207	27.2991	25.7944	19.5892	17.8524	18.2195	498.444	481.559	511.575	500.531	424.787	436.493	67.2436	93.8142	86.4816	71.6081	91.6619	81.3054	4.70668	1.97327e-06	1.14236	up	7.24229	4.59531e-07	1.15908	up	2.81776	8.38681e-06	1.1477	up	--	--	--	--	--	--	HMDB0000304	7277-98-7	Organic compounds	Nucleosides, nucleotides, and analogues	Pyrimidine nucleotides	Pyrimidine nucleotide sugars
neg_1003	gamma-butyrolactone	22109.4	22623.6	19425.2	20822.6	20016.7	20241.4	17021.5	17851.9	16258.5	16591.2	16810.7	17216.5	34340.8	33924.9	33445.6	33080.7	34236.2	33174.4	11068	10542.6	9781.27	9819.98	10020.5	10266.2	-1.02606	5.32029e-07	1.14663	down	0.691118	1.01055e-07	1.15407	up	-0.29965	0.000227899	1.11897	down	C01770	--	--	--	--	--	HMDB0000549	96-48-0	Organic compounds	Organoheterocyclic compounds	Lactones	Gamma butyrolactones
neg_1004	N-(1-Deoxy-1-fructosyl)isoleucine	117468	108388	98843.9	102028	102257	108278	73240.4	81901.8	76239.8	62931.9	71721	72662.9	38795.4	38256.3	38602.4	36898.2	32196.7	39029.7	39114.1	36580.2	36920.8	35292.5	35318.1	31489.2	-1.56947	1.57021e-07	1.152	down	-1.50982	1.57402e-07	1.15447	down	-0.538661	4.80535e-06	1.15663	down	--	--	--	--	--	--	HMDB0039780	87304-79-8	Organic compounds	Organic oxygen compounds	Organooxygen compounds	Alcohols and polyols
neg_1006	5-Dehydro-4-deoxy-D-glucuronate	152.759	129.562	119.64	136.948	83.7666	142.311	2.36813e-11	2.36813e-11	2.36813e-11	2.36813e-11	2.36813e-11	2.36813e-11	505.256	507.25	511.176	510.153	408.212	454.657	207.769	231.921	231.345	231.304	224.177	200	0.794136	3.68178e-05	1.08458	up	1.92091	1.10578e-07	1.1467	up	-42.2918	4.96461e-05	1.19249	down	C04053	Pentose and glucuronate interconversions(ko00040);;Metabolic pathways(ko01100)	--	--	--	--	--	--	--	--	--	--
neg_1009	Glucosan	2751.42	2721.98	2401.29	2565.79	2507.28	2525.26	2048.8	2242.24	2125	1932.95	2059.07	2131.99	1398.24	1423.17	1486.67	1387.02	1285.9	1374.75	1367.38	1297.78	1276.4	1282.21	1309.07	1158.34	-1.00848	6.45831e-08	1.14901	down	-0.888914	1.55802e-07	1.14979	down	-0.303211	4.71822e-05	1.12049	down	--	--	--	--	--	--	HMDB0000640	498-07-7	Organic compounds	Organoheterocyclic compounds	Oxepanes	--
neg_1010	Homoarecoline	5387.2	5054.31	4565.38	4815.93	4827.18	5005.66	3337.8	3761.53	3584.28	3140.88	3561.88	3519.17	2090.78	2100.4	2164.4	1991.36	1947.97	2137.84	2408.47	2231.75	2193.39	2057.02	2271.16	2149.8	-1.15562	1.46572e-07	1.15005	down	-1.25416	3.77114e-07	1.15501	down	-0.504422	2.20426e-06	1.17198	down	--	--	--	--	--	--	HMDB0038321	28125-84-0	Organic compounds	Alkaloids and derivatives	--	--
neg_1011	Pantothenol	2070.18	1949.35	1765.78	1916.85	1895.36	1857.4	1581.07	1707.67	1685.6	1545.53	1718	1727.34	1032.77	1057.02	1079.51	1033.38	1010.59	1077.37	1036.69	949.013	910.732	803.114	1013.82	1022.22	-0.997956	1.05373e-08	1.14288	down	-0.86469	1.52728e-06	1.15059	down	-0.200996	0.000901204	1.02264	down	C05944	Pantothenate and CoA biosynthesis(ko00770)	LMFA08020198	Fatty Acyls [FA]	Fatty amides [FA08]	N-acyl amines [FA0802]	HMDB0304820	--	Organic compounds	Lipids and lipid-like molecules	Fatty Acyls	Fatty amides
neg_1016	Idelalisib	961.638	848.929	1032.86	1003.04	1023.68	1019.69	3.58416e-05	8.46984	0.0317218	2.36813e-11	0.223884	0.359009	12.8063	8.94767	11.341	14.3095	8.14386	11.3272	69.7432	153.605	134.667	109.203	144.81	93.9551	-3.06052	1.90118e-08	1.15418	down	-6.4606	3.99092e-07	1.1599	down	-9.3406	3.69814e-07	1.22249	down	--	--	--	--	--	--	HMDB0253377	--	Organic compounds	Organoheterocyclic compounds	Imidazopyrimidines	Purines and purine derivatives
neg_1017	L-2-Amino-3-(4-aminophenyl)propanoic acid	1713.2	1563.39	1005.79	1052.24	1037.15	1366.98	515.107	622.452	514.19	279.075	438.204	463.689	503.168	570.704	634.575	547.819	344.8	422.078	360.782	422.056	521.199	525.82	531.27	259.781	-1.56203	0.000531569	1.04376	down	-1.35605	0.000869938	1.03064	down	-1.44991	0.000655841	1.0927	down	--	--	--	--	--	--	HMDB0030397	943-80-6	Organic compounds	Organic acids and derivatives	Carboxylic acids and derivatives	Amino acids, peptides, and analogues
neg_1023	(1S,2S,4R)-p-Menth-8-ene-1,2,10-triol 2-glucoside	6397.57	6098.78	5673.72	5856.71	5654.29	6069.41	9632.54	10027.7	9635.74	9463.08	9923.68	9958.83	9693.79	9546.39	10040	9581	8740.87	9444.4	7522.15	7824.63	8033.41	7930.35	8365.67	7959.36	0.414076	2.47981e-07	1.12483	up	0.674173	5.81886e-08	1.14502	up	0.71396	4.31749e-10	1.21847	up	--	--	--	--	--	--	HMDB0039469	378254-11-6	Organic compounds	Lipids and lipid-like molecules	Prenol lipids	Terpene glycosides
neg_1034	2-aminogalactopyranose	540.975	548.749	522.293	576.67	569.041	525.008	394.009	408.485	403.244	420.224	363.01	416.401	445.883	444.437	419.371	462.631	477.985	412.551	1029.14	990.858	954.951	936.641	965.67	1067.99	0.85684	2.10688e-07	1.14768	up	-0.301923	2.05225e-05	1.07476	down	-0.448638	3.78868e-07	1.18502	down	--	--	--	--	--	--	--	--	--	--	--	--
neg_1039	Imidazoleacetic acid riboside	1406.61	1274.39	1261.28	1346.85	1321.27	1348.84	814.85	876.113	881.082	853.069	827.502	818.429	983.988	945.271	1018.06	927.306	880.207	939.793	2582.63	2648.72	2702.1	2529.21	2637.51	2815.41	0.999736	4.21965e-09	1.15489	up	-0.483032	1.6779e-07	1.1312	down	-0.650349	7.96665e-08	1.21152	down	--	--	--	--	--	--	HMDB0002331	29605-99-0	Organic compounds	Nucleosides, nucleotides, and analogues	Imidazole ribonucleosides and ribonucleotides	--
neg_1042	Tyrosyl-Asparagine	1634.83	1608.09	1587.59	1586.44	1744.06	1709.2	1032.41	1004.94	1057.55	1281.77	1213.53	1103.64	944.489	919.04	873.375	836.131	1025.81	953.474	3154.57	3044.2	2815.35	2624.57	2956.38	3430.15	0.868864	4.07429e-05	1.12153	up	-0.82999	3.97929e-09	1.14846	down	-0.560245	6.17514e-06	1.17153	down	--	--	--	--	--	--	HMDB0029100	--	Organic compounds	Organic acids and derivatives	Carboxylic acids and derivatives	Amino acids, peptides, and analogues
neg_1044	N-methylethanolamine phosphate	2545.63	2684.88	2147.29	2161.16	2442.83	2165.1	187.215	200.832	166.731	156.835	172.513	204.111	945.001	901.362	919.106	853.61	1250.63	1071.95	304.88	180.04	127.661	129.19	235.206	122.139	-3.68607	5.97884e-07	1.14991	down	-1.25155	1.17903e-06	1.12719	down	-3.70042	2.6038e-06	1.21593	down	C01210	Glycerophospholipid metabolism(ko00564)	--	--	--	--	HMDB0304429	--	Organic compounds	Organic acids and derivatives	Organic phosphoric acids and derivatives	Phosphate esters
neg_1046	Pandamarilactone 32	6026.45	5759.36	5051.57	5373.7	5307.58	5821.13	4122.55	4393.39	4121.08	3567.23	3833.56	3958.91	3794.91	3874.53	3819.57	3770.99	3159.81	3629.21	4595.98	4586.84	4675.77	4528.15	4662.24	4627.36	-0.268592	0.00137555	1.03465	down	-0.59653	3.00739e-06	1.11216	down	-0.474408	1.43031e-05	1.14536	down	--	--	--	--	--	--	HMDB0039767	152606-65-0	Organic compounds	Organoheterocyclic compounds	Pyridines and derivatives	Hydropyridines
neg_1048	MeTRH	25872.8	24946.8	22623	23526.4	23599.8	24749.4	27630.5	28630.2	27771.4	26220.9	27695.3	27952.8	41906.8	41010.5	42578.8	41835.5	38366.2	40718.3	45006.3	45217.1	46700.3	45419.9	47460.7	46518.5	0.92714	1.68039e-11	1.15707	up	0.761882	1.93081e-09	1.15289	up	0.191109	0.000251655	1.08313	up	--	--	--	--	--	--	HMDB0254684	--	Organic compounds	Organic acids and derivatives	Carboxylic acids and derivatives	Amino acids, peptides, and analogues
neg_1053	1-Carboxyethylisoleucine	547.731	537.823	509.717	506.928	564.949	603.673	206.043	208.72	198.52	197.943	179.945	165.047	35.2681	35.5944	30.3235	28.0162	8.62531	37.9794	90.2222	99.9442	121.086	121.821	96.4105	99.5223	-2.37851	7.36004e-08	1.15447	down	-4.21759	6.3751e-08	1.15967	down	-1.50024	1.04855e-07	1.21474	down	--	--	--	--	--	--	HMDB0242158	--	Organic compounds	Organic acids and derivatives	Carboxylic acids and derivatives	Amino acids, peptides, and analogues
neg_1057	Chitobiose	304.457	266.084	264.533	285.304	275.915	308.251	137.299	194.918	150.477	166.837	194.125	172.146	839.638	777.453	849.225	811.564	762.434	779.218	611.201	634.277	558.748	502.797	663.442	628.763	1.0783	1.55784e-05	1.12716	up	1.49951	2.70249e-09	1.15913	up	-0.746768	3.60444e-06	1.16401	down	C01674	Amino sugar and nucleotide sugar metabolism(ko00520);;Metabolic pathways(ko01100);;ABC transporters(ko02010);;Phosphotransferase system (PTS)(ko02060)	--	--	--	--	HMDB0003556	577-76-4	Organic compounds	Organic oxygen compounds	Organooxygen compounds	Carbohydrates and carbohydrate conjugates
neg_1060	Codeine N-oxide	2192.77	2117.18	2051.58	2229.2	2224.19	2122.66	1650.5	1737.81	1745.76	1843.1	1736.82	1698.4	1633.62	1583.73	1612.16	1593.83	1667.08	1568.76	2555.76	2512.04	2403.58	2345.85	2488.02	2760.8	0.219734	0.000873441	1.00377	up	-0.421595	3.33469e-07	1.14469	down	-0.313266	8.2063e-07	1.17835	down	--	--	--	--	--	--	HMDB0033948	3688-65-1	Organic compounds	Alkaloids and derivatives	Morphinans	--
neg_1063	Costunolide	552.869	589.112	519.577	604.778	557.802	508.014	407.628	402.455	412.22	498.831	472.404	445.869	311.214	295.492	308.251	289.207	361.831	317.706	385.402	355.772	303.566	309.514	332.554	400.812	-0.674595	3.27688e-06	1.09939	down	-0.822884	4.86381e-07	1.13135	down	-0.33624	0.000414254	1.04736	down	C09382	Sesquiterpenoid and triterpenoid biosynthesis(ko00909);;Biosynthesis of secondary metabolites(ko01110)	--	--	--	--	HMDB0036688	553-21-9	Organic compounds	Lipids and lipid-like molecules	Prenol lipids	Terpene lactones
neg_1065	Gibberellin A67	698.141	634.318	475.436	572.553	474.732	570.702	937.701	1124.23	963.418	881.568	903.102	927.863	1230.1	1323.95	1256.82	1154.32	1110.95	1169.32	1282.49	1278.87	1183.39	1186.29	1376.62	1244.06	1.14033	5.95796e-08	1.13662	up	1.0806	1.28644e-07	1.13303	up	0.744043	1.76758e-05	1.13397	up	--	--	--	--	--	--	HMDB0035049	105593-16-6	Organic compounds	Lipids and lipid-like molecules	Prenol lipids	Diterpenoids
neg_1067	2-Amino-3-methyl-1-pyrrolidin-1-YL-butan-1-one	3150.97	3242.1	3087.84	3220.34	3329.63	2992.37	2029.17	1978.43	2175.55	2382.72	2343.94	2161.13	1549.21	1579.41	1406.84	1473.19	1726.62	1557.9	1725.32	1663.21	1546.87	1430.78	1542.72	1835.04	-0.965186	3.45905e-09	1.1477	down	-1.03352	3.32985e-10	1.15519	down	-0.541401	6.09644e-07	1.18709	down	--	--	--	--	--	--	HMDB0246938	--	Organic compounds	Organic acids and derivatives	Carboxylic acids and derivatives	Amino acids, peptides, and analogues
neg_1076	3,5-Dihydroxyphenylglyoxylate	4777.32	5291.97	3935.37	4581.83	3846.85	4169.24	978.402	1031.81	934.208	916.029	1001.27	1011.09	915.061	877.258	913.371	834.473	1094.87	974.213	806.876	637.45	577.012	611.434	655.953	714.576	-2.7323	1.0673e-05	1.14104	down	-2.24569	1.46699e-05	1.1407	down	-2.17944	2.01705e-05	1.20189	down	C12325	Biosynthesis of vancomycin group antibiotics(ko01055);;Biosynthesis of secondary metabolites(ko01110)	--	--	--	--	--	--	--	--	--	--
neg_1077	Patulin	4300.33	4526.23	3515.79	3993.87	3501.42	3832.23	927.773	981.341	899.883	798.26	834.082	813.923	851.467	792.6	764.216	775.052	891.714	851.234	742.141	686.157	638.853	659.395	619.232	699.831	-2.54862	5.7719e-06	1.14649	down	-2.26448	6.91278e-06	1.14797	down	-2.17122	6.11424e-06	1.20885	down	C16748	--	--	--	--	--	HMDB0034299	149-29-1	Organic compounds	Organoheterocyclic compounds	Pyrans	--
neg_1078	Prolyl-Valine	1475.86	1442.57	1411.91	1519.69	1522.73	1478.35	779.754	797.447	879.291	881.624	850.403	770.154	663.002	678.566	641.342	649.038	701.282	671.986	662.145	637.224	628.906	572.609	584.216	664.858	-1.23898	8.3958e-12	1.15738	down	-1.14398	5.97047e-10	1.16134	down	-0.835902	5.09051e-10	1.21713	down	--	--	--	--	--	--	HMDB0029030	--	Organic compounds	Organic acids and derivatives	Carboxylic acids and derivatives	Amino acids, peptides, and analogues
neg_1081	Cyclohexa-2,4-dienylmethanol	3169.55	2986.37	2986.24	3100.56	3125.76	3146.31	2409.39	2439.76	2669.28	2547.17	2559.49	2434.77	5727.79	5627.36	5633.31	5776.3	5366.08	5504.15	1520.65	1471.56	1555.66	1456.72	1416.21	1518.29	-1.05048	4.9293e-11	1.15851	down	0.861285	7.92405e-10	1.16053	up	-0.297969	9.7002e-07	1.17985	down	--	--	--	--	--	--	HMDB0250648	--	Organic compounds	Organic oxygen compounds	Organooxygen compounds	Alcohols and polyols
neg_1082	Suberic acid	5141.99	4868.67	4735.73	4969.48	4961.49	4963.49	3969.24	4096.06	4213.4	4074.65	4070.09	3844.7	8863.15	8609.89	8525.18	8770.12	8157.51	8349.54	2421.48	2399.34	2516.65	2294.94	2331.19	2488.66	-1.03629	6.33617e-11	1.15812	down	0.79068	5.04788e-09	1.15855	up	-0.288524	3.11243e-07	1.18705	down	C08278	--	LMFA01170001	Fatty Acyls [FA]	Fatty Acids and Conjugates [FA01]	Dicarboxylic acids [FA0117]	HMDB0000893	505-48-6	Organic compounds	Lipids and lipid-like molecules	Fatty Acyls	Fatty acids and conjugates
neg_1083	4-maleyl-acetoacetate	911.587	977.945	747.614	702.085	669.323	817.717	151.004	212.357	167.062	208.867	168.451	187.653	158.215	171.773	127.417	136.007	155.675	233.959	191.552	190.554	165.471	158.988	224.72	221.3	-2.06604	3.64694e-05	1.12369	down	-2.29558	1.80848e-05	1.12852	down	-2.13946	3.68951e-05	1.189	down	--	--	--	--	--	--	HMDB0304184	--	Organic compounds	Organic acids and derivatives	Keto acids and derivatives	Medium-chain keto acids and derivatives
neg_1085	2-Octenedioic acid	19608.3	19315.1	18281.3	19208.9	18700.3	19163.2	16012	16289.1	16427.8	16134.3	15944.3	15362.5	31853.8	30491.6	29823.3	30798.4	28546.6	28855.1	9356.43	9245.44	9444.51	8912.17	8544.37	8944.7	-1.0696	1.22726e-11	1.15862	down	0.658412	4.56118e-07	1.15094	up	-0.248879	4.17137e-07	1.18888	down	--	--	LMFA01170085	Fatty Acyls [FA]	Fatty Acids and Conjugates [FA01]	Dicarboxylic acids [FA0117]	HMDB0000341	5698-50-0	Organic compounds	Lipids and lipid-like molecules	Fatty Acyls	Fatty acids and conjugates
neg_1089	Tyrphostin B42	6611.45	6384.4	5538.23	6012.75	5678.5	6049.59	3806.3	3994.49	3638.42	3386.93	3628.29	3413.24	2963.82	3058.03	2831.43	3002.18	2357.48	2675.71	4676.48	4757.55	5112.9	4931.75	4895.72	4227.86	-0.342843	0.000147251	1.0342	down	-1.10292	9.5757e-08	1.14381	down	-0.730173	1.62652e-06	1.19054	down	--	--	--	--	--	--	HMDB0244549	--	Organic compounds	Phenylpropanoids and polyketides	Cinnamic acids and derivatives	Hydroxycinnamic acids and derivatives
neg_1095	Morinidazole	818.292	834.583	710.101	764.223	797.268	809.495	477.99	513.902	487.885	480.397	490.583	473.526	245.887	270.635	237.644	226.353	208.619	254.445	435.64	446.056	471.903	460.45	452.656	438.462	-0.80733	2.55987e-06	1.14348	down	-1.71339	1.86589e-08	1.15676	down	-0.694965	4.46278e-06	1.20293	down	--	--	--	--	--	--	HMDB0254886	--	Organic compounds	Organoheterocyclic compounds	Azoles	Imidazoles
neg_1096	Pantothenic acid	2584.77	2697.96	2525.74	2773.15	2533.4	2577.31	1405.48	1386.08	1483.22	1539.06	1470.11	1382.93	919.972	817.944	874.946	892.158	843.458	855.533	1650.63	1606.86	1447.49	1574.82	1529.42	1759.66	-0.713639	1.00404e-08	1.14263	down	-1.59236	6.83066e-09	1.16136	down	-0.856477	3.62315e-09	1.21759	down	C00864	beta-Alanine metabolism(ko00410);;Pantothenate and CoA biosynthesis(ko00770);;Metabolic pathways(ko01100);;Biosynthesis of secondary metabolites(ko01110);;Biosynthesis of cofactors(ko01240)	--	--	--	--	HMDB0000210	79-83-4	Organic compounds	Organic oxygen compounds	Organooxygen compounds	Alcohols and polyols
neg_1101	Pectenotoxin 1	460.125	401.739	412.435	425.566	435.295	425.625	516.589	466.723	528.531	529.657	476.693	489.931	1072.82	1049.8	1016.02	1012.47	1071.28	1084.9	562.101	567.142	567.69	538.94	595.35	572.217	0.410407	1.88534e-07	1.12771	up	1.30044	3.20727e-11	1.16177	up	0.232278	0.000404372	1.05967	up	C16871	--	--	--	--	--	HMDB0033490	97564-90-4	Organic compounds	Phenylpropanoids and polyketides	Macrolides and analogues	Pectenotoxins and derivatives
neg_1104	trans-Cinnamic acid	7488.71	7194.01	6788.06	7087.06	7040.25	6926.95	6116.32	6249.88	6569.89	6296.46	6454.49	6184.36	5258.98	5265.19	5157.21	5265.41	5059	5090.2	5978.73	5814.49	6067.99	5713.7	5844.98	6163.51	-0.257109	5.01935e-06	1.10423	down	-0.451584	8.71893e-07	1.14735	down	-0.167204	0.000119396	1.10167	down	C00423	Ubiquinone and other terpenoid-quinone biosynthesis(ko00130);;Phenylalanine metabolism(ko00360);;Biosynthesis of various alkaloids(ko00996);;Biosynthesis of various plant secondary metabolites(ko00999);;Metabolic pathways(ko01100);;Biosynthesis of secondary metabolites(ko01110);;Microbial metabolism in diverse environments(ko01120);;Degradation of aromatic compounds(ko01220)	--	--	--	--	HMDB0000930	140-10-3	Organic compounds	Phenylpropanoids and polyketides	Cinnamic acids and derivatives	Cinnamic acids
neg_1105	L-Phenylalanine	74202.5	71705.9	68153.2	70706.4	68520.2	70746.8	63490.1	64982.6	65215.1	62472.9	63497	61389	48455.8	47295.4	47270.7	48083.4	45146.6	45464.2	48765.7	48319.3	50318.7	47954.2	47483	48032.4	-0.543793	9.88068e-08	1.15059	down	-0.589942	1.03864e-08	1.15352	down	-0.154216	0.00011645	1.10799	down	C00079	Phenylalanine metabolism(ko00360);;Phenylalanine, tyrosine and tryptophan biosynthesis(ko00400);;Cyanoamino acid metabolism(ko00460);;D-Amino acid metabolism(ko00470);;Aminoacyl-tRNA biosynthesis(ko00970);;Biosynthesis of various alkaloids(ko00996);;Biosynthesis of various other secondary metabolites(ko00997);;Biosynthesis of various plant secondary metabolites(ko00999);;Metabolic pathways(ko0110…	--	--	--	--	HMDB0000159	63-91-2	Organic compounds	Organic acids and derivatives	Carboxylic acids and derivatives	Amino acids, peptides, and analogues
neg_1109	(6R,7R)-6-Methoxy-3,7-dimethyl-8-oxo-5-thia-1-azabicyclo[4.2.0]oct-2-ene-2-carboxylic acid	1676.27	1719.02	1480.23	1637.08	1726.59	1487.76	1329.81	1206.24	1277.54	1447.32	1357.61	1236.07	1023.05	1046.57	931.303	982.199	1150.53	996.286	1114.04	1042.38	1012	1016.98	959.067	1011.46	-0.660011	6.47522e-06	1.12331	down	-0.666116	2.08093e-06	1.11912	down	-0.308453	0.000361981	1.05838	down	--	--	--	--	--	--	HMDB0258050	--	Organic compounds	Organic acids and derivatives	Carboxylic acids and derivatives	Amino acids, peptides, and analogues
neg_1118	Theobromine	601.079	506.9	473.208	482.771	475.32	582.546	121.828	117.313	158.944	95.1783	100.411	116.948	2.36813e-11	2.36813e-11	4.74522	3.93343	2.36813e-11	4.41248	29.5494	32.6944	56.6337	51.3781	35.3176	9.38386	-3.86027	1.27357e-06	1.14754	down	-7.89766	3.28827e-06	1.15345	down	-2.13524	1.73475e-06	1.20452	down	C07480	Caffeine metabolism(ko00232);;Metabolic pathways(ko01100);;Biosynthesis of secondary metabolites(ko01110);;Microbial metabolism in diverse environments(ko01120)	--	--	--	--	HMDB0002825	83-67-0	Organic compounds	Organoheterocyclic compounds	Imidazopyrimidines	Purines and purine derivatives
neg_1125	1,2,4-Triazolo(4,3-b)pyridazine, 7-cyclobutyl-3-(2,6-difluorophenyl)-6-((1-methyl-1H-1,2,4-triazol-5-yl)methoxy)-	1812.38	1747.77	1665.81	1686	1788.36	1727.98	997.448	1092.34	1049.53	1043.49	1044.94	984.368	1328.39	1228.38	1265.47	1320.67	1235.91	1229.98	2230.78	2102.25	2191.63	2059.55	2115.97	2333.17	0.321705	1.68501e-05	1.09868	up	-0.454763	3.6682e-08	1.14177	down	-0.747347	1.62599e-09	1.21788	down	--	--	--	--	--	--	HMDB0254773	--	Organic compounds	Organoheterocyclic compounds	Azoles	Triazoles
neg_1131	Niazirin	16866.8	16347.9	15280.9	16107.8	15781.3	16285.2	13068.6	13550.1	13909.3	13291.7	13378.7	13127.8	10123.1	9712.17	10167.4	9950.56	9588.89	9516.35	9384.18	9100.9	9580.91	9411.55	9248.57	9372.24	-0.785107	1.27886e-07	1.15532	down	-0.710922	1.64598e-08	1.15593	down	-0.267194	5.19103e-06	1.17762	down	--	--	--	--	--	--	HMDB0032807	122001-32-5	Organic compounds	Organic oxygen compounds	Organooxygen compounds	Carbohydrates and carbohydrate conjugates
neg_1134	Histidine glutamate	1559.68	1473.47	1412.63	1484.33	1400.82	1489	2092.67	2124.74	2123.22	2202.11	2184.7	2046.36	2122.73	2068.72	2045.96	2054.44	2055.74	2032.37	2426.26	2328.05	2315.92	2280.67	2357.94	2438.56	0.681695	2.25793e-10	1.1531	up	0.489167	2.9177e-08	1.15309	up	0.534347	2.40806e-09	1.21213	up	--	--	--	--	--	--	HMDB0253183	--	Organic compounds	Organic acids and derivatives	Carboxylic acids and derivatives	Amino acids, peptides, and analogues
neg_1135	Hypoglycin B	396.745	387.623	388.125	393.13	410.555	438.663	469.772	472.262	476.097	487.537	506.693	455.326	486.388	487.832	474.802	445.539	442.179	452.776	472.246	482.623	505.225	498.244	501.725	521.556	0.304168	5.41795e-06	1.09368	up	0.208086	0.000313811	1.00387	up	0.247959	3.80631e-05	1.11935	up	C08280	--	--	--	--	--	HMDB0029428	502-37-4	Organic compounds	Organic acids and derivatives	Carboxylic acids and derivatives	Amino acids, peptides, and analogues
neg_1163	5-methyl-2-furancarboxaldehyde	179.003	149.205	152.786	142.866	153.865	161.992	32.2432	38.2788	33.6968	33.2118	31.2769	23.4298	50.306	36.3478	39.991	44.5121	40.654	46.844	16.2871	25.4193	22.1757	20.2307	22.5382	29.9031	-2.78275	1.72236e-07	1.15214	down	-1.8612	3.3546e-07	1.151	down	-2.29009	2.22319e-07	1.21578	down	--	--	--	--	--	--	HMDB0033002	620-02-0	Organic compounds	Organic oxygen compounds	Organooxygen compounds	Carbonyl compounds
neg_1164	3D-3,5/4-Trihydroxycyclohexane-1,2-dione	6840.86	6323.34	5818.75	5684.19	5535.36	5899.59	1625.81	1665.26	1645.36	1422.58	1533.05	1491.28	1732.83	1478.4	1564.49	1598.84	1787.13	1659.69	936.355	857.118	914.113	915.307	895.385	1012.44	-2.70654	1.32679e-06	1.15317	down	-1.87809	1.44022e-06	1.15265	down	-1.94391	1.65533e-06	1.21526	down	C04287	Inositol phosphate metabolism(ko00562);;Metabolic pathways(ko01100);;Microbial metabolism in diverse environments(ko01120)	--	--	--	--	--	--	--	--	--	--
neg_1166	Gentisic acid	5461.38	5121.46	4512.12	4444.74	4328.28	4746.34	1372.95	1380.41	1293.64	1088.76	1177.11	1149.08	1430.11	1181.68	1224.58	1241.86	1377.78	1293.68	701.496	669.395	695.193	671.844	625.431	717.223	-2.80989	2.79126e-06	1.15075	down	-1.88453	3.41385e-06	1.14897	down	-1.93911	2.06904e-06	1.21078	down	C00628	Tyrosine metabolism(ko00350);;Benzoate degradation(ko00362);;Naphthalene degradation(ko00626);;Metabolic pathways(ko01100);;Microbial metabolism in diverse environments(ko01120)	--	--	--	--	HMDB0000152	490-79-9	Organic compounds	Benzenoids	Benzene and substituted derivatives	Benzoic acids and derivatives
neg_1175	azetidine-2-carboxylate	764.329	819.797	724.728	781.575	716.66	725.621	565.269	578.021	582.176	697.895	651.577	621.679	421.63	425.588	432.854	402.518	535.499	452.096	562.332	498.067	417.701	472.649	483.193	539.825	-0.608082	3.02363e-06	1.10463	down	-0.763434	3.03041e-07	1.12786	down	-0.294168	0.000463252	1.04957	down	--	--	--	--	--	--	HMDB0029615	2133-34-8	Organic compounds	Organic acids and derivatives	Carboxylic acids and derivatives	Amino acids, peptides, and analogues
neg_1181	6-Epi-7-isocucurbic acid glucoside	18749.3	17656	16729	17194.7	17346.3	18292.4	11989.3	12465.7	12553.4	11737.7	11770.7	11641.8	8421.86	7915	8125.35	8144.78	8002.12	7746.1	5956.64	6077.2	6165.81	6078.45	6207.31	6383.89	-1.52313	1.06264e-07	1.15767	down	-1.13188	9.72641e-08	1.15859	down	-0.554383	3.39876e-07	1.20551	down	--	--	--	--	--	--	HMDB0029782	176486-13-8	Organic compounds	Lipids and lipid-like molecules	Fatty Acyls	Fatty acyl glycosides
neg_1182	N-Acetyl-D-leucine	7748.46	7552.28	7258.84	7542.76	7819.37	7750.6	3881.87	3917.31	4119.41	4101.18	3911.87	3888.43	1493.63	1383.81	1366.4	1419.02	1431.2	1352.91	4416.81	4429.05	4540.59	4309.52	4238.95	4638.72	-0.781323	1.97517e-10	1.15585	down	-2.43481	1.57744e-09	1.16369	down	-0.939143	5.84614e-10	1.22336	down	--	--	--	--	--	--	--	--	--	--	--	--
neg_1193	1-Isothiocyanato-7-(methylsulfinyl)heptane	23.9737	7.48781	2.36813e-11	11.0182	3.831	13.032	112.618	129.128	120.827	28.854	78.4343	81.4512	338.193	339.553	368.943	352.544	188.05	252.458	51.6705	71.1993	95.765	80.365	87.6119	30.1771	2.81217	0.00123003	1.01284	up	4.95429	0.000132893	1.11237	up	3.21573	0.00245624	1.05212	up	--	--	--	--	--	--	HMDB0038441	129244-98-0	Organic compounds	Organosulfur compounds	Sulfoxides	--
neg_1203	Threonylisoleucine	6298.79	6646.35	6184.03	6478.67	6646.78	6034.43	4588.48	4621.27	4870.02	5573.43	5308.46	4825.26	3380.86	3303.7	3047.71	3126.88	4015.26	3398.22	4839.69	4611.1	4221.71	4098.24	4195.18	5077.02	-0.50168	6.99994e-06	1.10512	down	-0.917398	2.49495e-08	1.14576	down	-0.362252	5.44626e-05	1.12921	down	--	--	--	--	--	--	HMDB0029064	129050-49-3	Organic compounds	Organic acids and derivatives	Carboxylic acids and derivatives	Amino acids, peptides, and analogues
neg_1205	17alpha,21-Dihydroxypregnenolone	1108.96	1079.42	1039.29	1114.18	1115.95	1154.21	767.636	837.669	882.3	883.2	890.129	810.063	964.654	899.746	876.01	862.558	960.577	908.57	1500.87	1423.75	1387.2	1355.55	1452.89	1556.63	0.392091	1.19615e-05	1.10893	up	-0.272989	1.13512e-05	1.08428	down	-0.382818	2.35379e-06	1.17087	down	C05487	--	--	--	--	--	HMDB0006762	1167-48-2	Organic compounds	Lipids and lipid-like molecules	Steroids and steroid derivatives	Hydroxysteroids
neg_123	Bromobenzene-3,4-oxide	2216.62	2268.86	2446.46	2203.11	2064.42	2120.07	1551.38	1620.11	1827.02	1427.08	1635.46	1494.34	1325.68	1458.83	1823.06	1259.4	1429.35	1565.08	1395.17	1236.95	1465.49	1492.67	1413.57	1620.09	-0.627128	1.07224e-06	1.11265	down	-0.587938	4.14011e-05	1.0753	down	-0.47916	1.19053e-05	1.14246	down	C14839	--	--	--	--	--	HMDB0060448	--	Organic compounds	Organoheterocyclic compounds	Epoxides	--
neg_1251	S-Adenosylmethioninamine	484.27	344.259	479.264	325.258	370.76	442.563	1094.79	792.959	754.766	942.419	820.007	879.666	145.998	112.935	158.967	151.728	203.77	149.295	169.345	144.9	128.424	156.251	131.362	168.084	-1.44527	0.000169798	1.09263	down	-1.40672	9.7562e-05	1.08749	down	1.11115	4.19155e-05	1.14468	up	C01137	Cysteine and methionine metabolism(ko00270);;Arginine and proline metabolism(ko00330);;Metabolic pathways(ko01100)	--	--	--	--	HMDB0000988	22365-13-5	Organic compounds	Nucleosides, nucleotides, and analogues	5'-deoxyribonucleosides	5'-deoxy-5'-thionucleosides
neg_1253	Polyoxyethylene (600) monoricinoleate	121.094	107.311	99.9687	112.859	103.188	99.9385	1051.24	1022.37	728.449	760.023	743.432	781.066	31.1691	5.05778	35.318	11.5264	21.786	9.8931	178.537	170.041	148.778	165.008	163.738	152.559	0.602939	3.0693e-06	1.1071	up	-2.48937	1.86783e-07	1.1381	down	2.98076	6.13998e-05	1.18856	up	--	--	--	--	--	--	HMDB0032476	9004-97-1	Organic compounds	Lipids and lipid-like molecules	Fatty Acyls	Fatty alcohols
neg_1257	2-Chloro-1-[(2S,3S,5S,10S,13S)-3-hydroxy-10,13-dimethyl-2-morpholino-2,3,4,5,6,7,8,9,11,12,14,15,16,17-tetradecahydro-1H-cyclopenta[a]phenanthren-17-yl]ethanone	510.823	583.032	314.233	255.043	357	318.023	3326.91	2130.51	1708.24	1720.76	1720.77	2073.94	1067.38	1033.38	1277.81	1067.11	1224.77	1481.69	1385.04	1603.11	1501.22	1783.31	1532.91	1676.76	2.01987	2.99401e-08	1.13796	up	1.61301	6.26517e-06	1.10177	up	2.43924	0.000857385	1.10826	up	--	--	--	--	--	--	HMDB0247839	--	Organic compounds	Lipids and lipid-like molecules	Steroids and steroid derivatives	Pregnane steroids
neg_1259	Porrigenin A	658.171	610.596	535.482	482.652	460.768	548.113	1665.79	1451.92	1431.84	1567.36	1540.57	1674.8	952.671	873.646	1119.39	1035.87	1113.82	1136.62	6230.67	6198.55	6187.49	6718.99	6358.69	6619.56	3.53918	1.38455e-09	1.16017	up	0.919078	7.04358e-06	1.10222	up	1.50161	9.71277e-09	1.21195	up	--	--	LMST01080001	Sterol Lipids [ST]	Sterols [ST01]	Spirostanols and derivatives [ST0108]	HMDB0032783	196607-75-7	Organic compounds	Lipids and lipid-like molecules	Prenol lipids	Triterpenoids
neg_1295	PG(a-25:0/5-iso PGF2VI)	9895.35	10564.5	8172.14	6463.15	9124.27	7256.16	4223.81	3468.16	4181.43	3930.98	4569.4	3455.6	2645.39	2879.3	2733.47	3083.66	3452.82	2799.77	3244.54	3187.39	3621.67	3951.79	3575.81	3824.07	-1.26592	0.000433482	1.07436	down	-1.54877	0.000242054	1.09384	down	-1.11115	0.00052947	1.116	down	--	--	--	--	--	--	HMDB0270989	--	--	--	--	--
neg_1300	Pipercitine	17.7486	23.9606	14.7509	2.73089	10.7251	14.1183	199.036	114.794	91.6628	98.6587	128.251	123.897	89.0483	85.5067	105.187	94.4643	96.3775	121.595	177.078	211.606	208.115	238.21	208.601	213.655	3.90317	2.50191e-07	1.15102	up	2.81698	9.73682e-07	1.13651	up	3.16991	0.000689674	1.11953	up	--	--	--	--	--	--	HMDB0039937	--	Organic compounds	Organoheterocyclic compounds	Piperidines	N-acylpiperidines
neg_135	2-Chloro-3-oxoadipate	3803.94	3833.76	3752.11	3933.07	3754.28	3814.35	2934.84	3033.24	3339.39	3137.96	3319.35	3168.67	1133.65	1135.98	1234.38	1187.35	1151.89	1122.26	1714.86	1671.74	1653.22	1685.44	1742.22	1661.69	-1.1763	8.6309e-12	1.16067	down	-1.71651	1.18772e-13	1.1641	down	-0.273876	4.0914e-05	1.16398	down	C12836	Chlorocyclohexane and chlorobenzene degradation(ko00361);;Metabolic pathways(ko01100);;Microbial metabolism in diverse environments(ko01120)	--	--	--	--	--	--	--	--	--	--
neg_1351	MG(16:1(9Z)/0:0/0:0)	1231.04	1141.41	1086.66	958.269	777.935	917.875	68.4893	36.9409	47.7283	19.0319	47.0462	26.0104	2756.01	2745.57	2188.52	2425.38	2545.01	2617.75	4359.6	4793.05	3598.91	3925.08	3937.44	4034.28	2.0115	1.17871e-06	1.14271	up	1.32148	1.53565e-07	1.13538	up	-4.63962	2.45089e-05	1.19918	down	--	--	--	--	--	--	HMDB0011565	--	Organic compounds	Lipids and lipid-like molecules	Glycerolipids	Monoradylglycerols
neg_1355	CDP-DG(i-19:0/i-19:0)	4256.1	3611.61	3884.01	3530.46	4142.38	3510.88	13788.7	10241	10319	10778.9	11481.1	11026	10664.9	10379.2	10690.2	11231	10690.9	10530.3	6973.37	7041.99	7305.87	7430.64	6715.76	6620.61	0.875839	9.03372e-09	1.14259	up	1.48469	3.88678e-12	1.16119	up	1.56019	1.76388e-05	1.19544	up	--	--	--	--	--	--	HMDB0116290	--	Organic compounds	Lipids and lipid-like molecules	Glycerophospholipids	CDP-glycerols
neg_1363	hellebrigenin-3-acetate	1416.15	1203.63	917.882	822.84	1292.79	829.65	499.346	332.031	489.843	458.601	538.86	438.087	210.379	171.499	170.674	128.676	187.183	185.31	163.161	147.326	186.053	171.28	184.204	232.403	-2.57972	0.000319126	1.08985	down	-2.62116	0.000314324	1.09255	down	-1.23367	0.00141889	1.07335	down	--	--	--	--	--	--	--	--	--	--	--	--
neg_1365	Cholestanetriol	339.754	421.828	312.727	207.656	313.301	259.042	561.705	552.478	441.53	533.292	464.342	427.472	34.6925	38.7372	29.0145	21.6825	20.4641	22.6845	77.0572	65.987	85.308	76.0918	100.034	91.7564	-1.90179	0.000518026	1.07109	down	-3.47058	0.000203242	1.10426	down	0.684828	0.00070012	1.03115	up	--	--	--	--	--	--	HMDB0250165	--	Organic compounds	Lipids and lipid-like molecules	Steroids and steroid derivatives	Bile acids, alcohols and derivatives
neg_1366	21,2324,25-Diepoxy-21-hydroxylanost-7-en-3-one (Melianone)	320.624	466.872	352.662	253.456	361.091	301.937	521.733	596.764	484.185	610.898	515.649	529.701	121.254	90.8811	115.125	93.4703	104.438	74.6223	163.819	164.905	186.36	181.255	174.265	172.217	-0.979799	0.00210324	1.01633	down	-1.77776	0.000290473	1.08386	down	0.664107	0.000348112	1.06907	up	--	--	--	--	--	--	--	--	--	--	--	--
neg_1387	PGF2a ethanolamide	781.426	594.575	740.214	768.617	861.558	994.818	487.537	432.824	467.589	363.662	589.08	356.7	2214.99	2188.09	1850.38	1942.65	1777.22	1759.6	4047.27	4526.05	3719.75	4244.56	3537.56	4018.18	2.34531	4.18263e-07	1.14899	up	1.30724	1.21908e-06	1.12517	up	-0.813689	0.000603858	1.05237	down	--	--	--	--	--	--	HMDB0013628	--	Organic compounds	Lipids and lipid-like molecules	Fatty Acyls	Eicosanoids
neg_1394	Ziritaxestat	12.8408	2.36813e-11	49.9563	78.262	2.36813e-11	105.545	102.297	229.327	256.512	337.02	298.585	403.384	171.725	121.477	166.147	191.691	189.34	217.265	4320.22	4357.6	4048.34	3688.79	3796.62	4615.62	6.65358	7.9662e-07	1.15462	up	2.10059	0.000179392	1.03231	up	2.72206	0.0016655	1.03959	up	--	--	--	--	--	--	HMDB0252755	--	Organic compounds	Organoheterocyclic compounds	Diazinanes	Piperazines
neg_1412	(1R,4E,5'R,6R,6'R,7S,8S,10S,11S,12R,14S,15R,16S,18E,20E,22S,25R,27S,29S)-22-Ethyl-7,11,14,15-tetrahydroxy-6'-(2-hydroxypropyl)-5',6,8,10,12,14,16,29-octamethylspiro[2,26-dioxabicyclo[23.3.1]nonacosa-4,18,20-triene-27,2'-oxane]-3,9,13-trione	57715.1	62167.8	47853.8	39360.8	48887.1	37518.2	30538.9	23229.8	23197.6	23445.1	22651	22010.4	19310.3	18790.6	18680.2	19034.4	18000.3	18520	20120.7	19745.3	20779.6	20260.6	19245.3	17990.8	-1.31285	0.000691013	1.06657	down	-1.38556	0.000623407	1.07477	down	-1.0166	0.00101862	1.08226	down	--	--	--	--	--	--	HMDB0242333	--	Organic compounds	Phenylpropanoids and polyketides	Macrolides and analogues	--
neg_143	NMNH	2.36813e-11	5.72538	2.36813e-11	7.08628	4.15267	2.36813e-11	30.2788	29.0214	33.8097	26.252	30.092	27.3936	84.7166	70.3018	80.284	69.0452	67.2204	68.4304	67.4374	78.7266	66.7182	72.2146	67.8709	74.6156	4.65563	5.06321e-10	1.15514	up	4.69692	1.38459e-07	1.1529	up	3.38193	3.71228e-08	1.20318	up	C21113	--	--	--	--	--	HMDB0304437	--	Organic compounds	Nucleosides, nucleotides, and analogues	Pyridine nucleotides	Nicotinamide nucleotides
neg_1436	Prostaglandin C2	63.5604	87.6256	61.0094	60.1066	71.435	61.4613	124.364	97.1777	114.553	103.556	130.449	103.44	127.875	134.687	152.404	141.915	142.852	161.374	144.797	149.471	170.906	175.099	153.41	188.735	1.27771	1.85377e-06	1.12074	up	1.08757	4.65913e-07	1.12417	up	0.733135	8.63479e-05	1.10301	up	C05955	Arachidonic acid metabolism(ko00590);;Metabolic pathways(ko01100)	LMFA03010133	Fatty Acyls [FA]	Eicosanoids [FA03]	Prostaglandins [FA0301]	--	--	--	--	--	--
neg_1456	2,3,23-Trihydroxyolean-12-en-28-oic acid methyl ester	1794.56	1947.74	1722.15	2088.76	1262.31	2428.99	53178.7	58380.4	37203.8	25956.6	28415	32410	821.799	470.407	631.504	337.524	727.094	328.913	1032.01	1099.59	867.281	987.949	859.059	933.37	-0.960263	0.00182819	1.0089	down	-1.76117	0.000107185	1.07042	down	4.38871	0.001038	1.11274	up	--	--	--	--	--	--	--	--	--	--	--	--
neg_1463	Lovastatin	10151.8	10718.7	8945.61	8174.27	9953.28	7965.26	5295.25	3693.83	4759	4920.63	4879.86	4853.56	4200.24	4223.96	5206.68	5643.57	5429.35	5189.37	4339.81	4409.64	5465.14	5591.78	5004.11	4611.76	-0.926172	4.73779e-05	1.09212	down	-0.903263	4.08268e-05	1.08756	down	-0.97708	3.62972e-05	1.15755	down	C07074	--	--	--	--	--	HMDB0014372	75330-75-5	Organic compounds	Organoheterocyclic compounds	Lactones	Delta valerolactones
neg_1464	PA(13:0/PGE2)	874.246	863.744	985.728	823.136	1019	898.388	1540.06	1983.38	1623.34	1905.55	1675.78	1569.75	1332.89	1246.05	1366.54	1485.72	1399.16	1289.77	4857.68	4356.41	5094.28	5475.89	4844.08	4620.59	2.42029	9.46936e-07	1.15214	up	0.571484	2.65084e-06	1.10593	up	0.914252	3.22657e-05	1.16898	up	--	--	--	--	--	--	HMDB0262874	--	--	--	--	--
neg_1470	Gentian Violet	5423.27	4655.04	4484.7	4059.33	4553.3	3906.23	3598.53	2528.87	2771.82	2835.21	2897.38	2660.33	2359.24	2397.47	2800.35	3299.7	2584.87	2937.57	2181.64	2298.64	2909.59	2529.64	2540.64	2353.28	-0.870422	5.48929e-05	1.08886	down	-0.725463	9.11665e-05	1.05567	down	-0.647211	0.000176292	1.09036	down	--	--	--	--	--	--	HMDB0014550	14426-25-6	Organic compounds	Benzenoids	Benzene and substituted derivatives	Diphenylmethanes
neg_151	syringetin-3-glucuronide	241.266	250.419	202.716	230.73	229.9	223.677	529.277	521.526	532.242	473.743	518.599	483.361	1154.84	1120.21	1208.31	1081.23	966.482	991.547	1164.23	1188.1	1204.52	1189.01	1188.68	1112.72	2.35375	2.85062e-11	1.16038	up	2.24214	2.03615e-06	1.15302	up	1.14963	4.75726e-09	1.21614	up	--	--	--	--	--	--	--	--	--	--	--	--
neg_1528	Hydroxychlorobactene glucoside	3279.57	2527.17	2974.04	2880.4	2664.49	2756.58	2553.81	2271.51	1909.69	1744.5	1797.68	1645.96	2006.58	1540.3	1776.35	1383.84	1761.44	1372.22	899.659	1793.3	938.587	1677.88	951.013	1684.93	-1.10431	6.90798e-05	1.06666	down	-0.795662	1.05187e-05	1.08543	down	-0.518734	0.000910068	1.02472	down	C15914	Carotenoid biosynthesis(ko00906);;Biosynthesis of secondary metabolites(ko01110)	--	--	--	--	--	--	--	--	--	--
neg_1555	Azaspiracid 2	5729.76	5538.59	4885.82	4505.88	5276.87	4561.1	4194.65	3081.61	3799.17	3879.13	4061.23	3753.56	2224.9	2126.8	2704.12	2890.6	2885.69	2702.56	1560.71	1617.34	1989.68	1965.15	1890.27	1741.29	-1.50244	4.19006e-06	1.13665	down	-0.973224	5.03667e-06	1.1105	down	-0.421623	0.000746	1.03185	down	--	--	--	--	--	--	HMDB0038234	265996-92-7	Organic compounds	Lipids and lipid-like molecules	Prenol lipids	Sesquiterpenoids
neg_1566	DG(20:3(6,8,11)-OH(5)/12:0/0:0)	203.458	188.727	102.541	120.033	154.708	142.8	2177.05	1600.52	1858.82	2259.06	2337.29	2014.86	773.986	781.563	882.546	889.188	1016.82	1061.13	613.763	602.227	758.979	680.076	657.677	579.45	2.09305	1.95718e-07	1.13931	up	2.56683	5.58574e-06	1.13937	up	3.7469	1.06069e-05	1.20617	up	--	--	--	--	--	--	HMDB0294810	--	--	--	--	--
neg_1567	Cyclo(glycylleucylvalylleucylprolylseryl)	3294.9	3150.62	3359.86	2986.48	3335.97	3195.69	2376.52	2471.6	2234.45	2254.07	2282.66	2305.28	4714.16	4885.72	3996.51	4402.94	3942.19	4284.7	6326.74	6481.84	5863.36	6042.93	5820.49	5963.3	0.917487	2.36026e-08	1.15168	up	0.440653	0.000333069	1.06109	up	-0.472722	5.97548e-07	1.19422	down	--	--	--	--	--	--	HMDB0303709	--	Organic compounds	Organic acids and derivatives	Carboxylic acids and derivatives	Amino acids, peptides, and analogues
neg_1574	4beta-methylzymosterol-4alpha-carboxylic acid	3582.91	3717.02	3314.65	3051.66	3392.91	3382.09	18351.5	16266.8	17411	19026.8	19663.4	19525	630.045	534.481	697.308	663.883	864.96	739.747	1945.94	1903.06	2289.71	2318.03	2277.4	2207.55	-0.659458	1.58416e-06	1.1122	down	-2.30712	2.02487e-08	1.15643	down	2.43115	6.67655e-07	1.21971	up	--	--	--	--	--	--	--	--	--	--	--	--
neg_1584	Polidocanol	2690.43	2963.15	2107.64	2244.16	2399.27	2281.95	1024.72	1271.04	634.131	692.908	765.061	818.678	1448.45	1143.32	1448.22	1695.32	1521.41	1689.21	821.868	853.122	1281.52	1074.11	1250	1148.46	-1.19182	1.48816e-05	1.09656	down	-0.715196	0.000208351	1.03634	down	-1.4961	3.77218e-06	1.16709	down	C13493	--	--	--	--	--	HMDB0256665	--	Organic compounds	Organic oxygen compounds	Organooxygen compounds	Ethers
neg_1596	Taxa-4(20),11(12)-dien-5alpha,13alpha-diol	27226.6	26659.1	26269.4	28468.6	26911.6	29239.5	38335.8	42618.5	40002.6	31024.1	34835.9	35015.1	54239.8	55900.8	46384.4	50245.2	44023.1	43862.2	54723.4	57208.9	50991.3	51099.1	49282.1	52098.7	0.936703	4.47514e-07	1.14763	up	0.838534	0.000100574	1.10996	up	0.428974	0.00191105	1.0582	up	C11897	Diterpenoid biosynthesis(ko00904);;Metabolic pathways(ko01100);;Biosynthesis of secondary metabolites(ko01110)	LMPR0104390005	Prenol Lipids [PR]	Isoprenoids [PR01]	C20 isoprenoids (diterpenes) [PR0104]	--	--	--	--	--	--
neg_160	Luteolin 7-O-[beta-D-glucuronosyl-(1->2)-beta-D-glucuronide]	32.4843	41.444	30.2545	23.1579	39.8509	27.0627	116.762	124.753	118.169	100.174	130.491	114.52	248.434	244.716	267.87	244.044	220.324	214.016	190.28	196.895	203.416	242.594	211.167	191.907	2.66996	5.10032e-07	1.14807	up	2.88945	1.90015e-07	1.15498	up	1.85941	5.21832e-08	1.20592	up	C12632	--	--	--	--	--	HMDB0060297	--	Organic compounds	Benzenoids	Benzene and substituted derivatives	Benzonitriles
neg_1601	Erythrono-1,4-lactone	32.6767	4.37778	17.3107	16.597	14.3607	15.4842	2.36813e-11	2.36813e-11	2.36813e-11	2.36813e-11	2.36813e-11	2.36813e-11	701.17	713.792	504.523	561.565	360.681	456.575	484.356	510.568	395.747	347.751	400.051	397.816	4.65305	1.25215e-05	1.14022	up	5.03206	0.000221894	1.10362	up	-39.368	0.0062786	1.00532	down	--	--	--	--	--	--	HMDB0000349	17675-99-9	Organic compounds	Organoheterocyclic compounds	Lactones	Gamma butyrolactones
neg_1602	(4Z,7Z,10Z,13Z,16Z,19Z)-4,7,10,13,1 6,19-Docosahexaenoic acid	4359.69	4330.83	4583.75	4681.68	4437.79	4724.48	1938.6	2058.49	2114.84	1820.11	2110.68	2054.11	20543.8	21043.7	17049.2	17278.5	14155.6	15094.7	15213.5	15838.6	13549.7	13149.9	12989.5	13028.9	1.62717	6.35372e-06	1.14552	up	1.95533	8.75813e-05	1.12208	up	-1.16463	3.04034e-10	1.22107	down	--	--	--	--	--	--	--	--	--	--	--	--
neg_1606	DG(8:0/PGJ2/0:0)	266.515	186.384	247.414	242.463	214.244	205.541	1817.03	1623.69	1512.74	1164.3	1176.28	1274.51	474.238	468.843	355.858	378.06	312.108	363.873	531.858	601.315	606.734	563.221	540.932	602.469	1.33882	4.34317e-09	1.14587	up	0.788168	0.000788852	1.01541	up	2.65273	9.27157e-05	1.1796	up	--	--	--	--	--	--	HMDB0297127	--	--	--	--	--
neg_1608	DG(18:2(10E,12Z)+=O(9)/14:0/0:0)	244.822	126.781	199.694	99.6635	284.225	211.567	2984.71	2760.36	2132.69	2991.24	2613.54	2418.3	800.811	773.821	787.017	772.884	1027.48	937.748	613.969	675.247	682.535	588.33	571.289	586.916	1.67214	7.41031e-07	1.12525	up	2.12793	7.87768e-07	1.13003	up	3.76853	5.41351e-06	1.20819	up	--	--	--	--	--	--	HMDB0295130	--	--	--	--	--
neg_1653	Nicotine-N-glucoside	102.549	147.458	82.1524	161.432	97.0978	191.408	2.36813e-11	2.36813e-11	27.6902	13.357	17.2931	2.36813e-11	205.866	262.949	268.588	248.126	280.473	261.184	391.919	362.817	347.708	382.443	359.08	331.233	1.47573	4.14953e-06	1.12232	up	0.965455	0.000266366	1.03186	up	-3.74479	0.000672447	1.10914	down	--	--	--	--	--	--	--	--	--	--	--	--
neg_172	L-Lysopine	270.065	266.326	231.883	220.918	227.724	229.586	173.507	167.663	179.768	151.101	181.209	179.145	724.416	754.467	811.149	750.426	669.515	694.537	749.878	707.154	726.055	770.969	709.18	690.595	1.58972	1.19826e-10	1.15622	up	1.60641	1.38621e-07	1.15313	up	-0.486576	0.000142115	1.11793	down	--	--	--	--	--	--	HMDB0033675	--	Organic compounds	Organic acids and derivatives	Carboxylic acids and derivatives	Amino acids, peptides, and analogues
neg_1817	Methyldopa	26249.8	25920.8	21275.9	23346.3	21237.5	24834.8	33446	34696.1	32546.2	29635.8	32162.9	32109.2	42834.4	41145	43497	41841.9	38778.4	39860.1	34108.7	34305.4	35377	36010.4	36072.3	33783.5	0.55338	1.06578e-05	1.11788	up	0.795435	5.68795e-08	1.13987	up	0.44583	2.82694e-05	1.13271	up	C07194	--	--	--	--	--	HMDB0011754	555-30-6	Organic compounds	Phenylpropanoids and polyketides	Phenylpropanoic acids	--
neg_1828	Morphine	6163.01	6075.83	5634.56	5985.93	5962.25	6074.93	4969.32	5070.05	5277.81	5276.64	5253.88	4999.62	4557.72	4513.01	4459.94	4462.42	4662.1	4465.5	4874.37	4828.56	4670.44	4607.63	4785.14	5125.67	-0.313184	6.46984e-07	1.11662	down	-0.404449	6.0822e-07	1.14688	down	-0.218699	7.61504e-06	1.15495	down	C01516	Metabolic pathways(ko01100);;Biosynthesis of secondary metabolites(ko01110)	--	--	--	--	HMDB0014440	57-27-2	Organic compounds	Alkaloids and derivatives	Morphinans	--
neg_184	penicillin G	146.657	156.051	143.983	138.333	142.986	175.765	84.615	87.5832	95.3355	91.6289	104.409	82.531	196.908	215.865	207.082	190.419	200.006	188.002	294.563	324.05	282.62	260.443	269.787	283.561	0.924193	9.6659e-07	1.1282	up	0.406932	5.21176e-05	1.06005	up	-0.726792	1.4303e-05	1.16169	down	C05551	--	--	--	--	--	HMDB0015186	61-33-6	Organic compounds	Organic acids and derivatives	Carboxylic acids and derivatives	Amino acids, peptides, and analogues
neg_1847	Lansamide 4	3243.57	3132.51	3012.26	3069.48	3088.58	3125.35	2567.38	2607.33	2707.63	2688.93	2798.84	2557.22	4265.22	4038.52	3997.11	4080.34	4122.05	3915.97	4746.37	4658.49	4691.58	4530.59	4543.41	4987.6	0.59269	1.24233e-07	1.1489	up	0.38716	8.23969e-08	1.1441	up	-0.229352	4.38563e-06	1.16085	down	--	--	--	--	--	--	HMDB0034592	211505-00-9	Organic compounds	Phenylpropanoids and polyketides	Stilbenes	--
neg_1858	FMNH2	971.871	901.963	936.558	911.834	933.39	897.272	1257.49	1224.23	1356.87	1231.94	1349.69	1193.22	706.299	662.059	665.996	612.531	676.3	663.826	642.531	643.997	665.363	635.051	563.99	667.227	-0.540361	8.44765e-08	1.13747	down	-0.477931	2.72048e-08	1.14109	down	0.455311	1.39959e-05	1.18257	up	C01847	Riboflavin metabolism(ko00740);;Biosynthesis of type II polyketide products(ko01057);;Metabolic pathways(ko01100);;Biosynthesis of cofactors(ko01240)	--	--	--	--	HMDB0001142	5666-16-0	Organic compounds	Nucleosides, nucleotides, and analogues	Flavin nucleotides	--
neg_1859	Cefiderocol	547.152	641.354	441.386	543.565	400.867	497.172	786.706	699.991	658.143	741.524	715.929	711.235	131.975	121.971	159.728	120.786	162.932	149.179	34.1777	57.4247	18.616	40.2264	36.4586	37.578	-3.77427	3.01706e-05	1.13105	down	-1.85924	8.27061e-05	1.11459	down	0.489927	0.000948423	1.05439	up	--	--	--	--	--	--	HMDB0249763	--	Organic compounds	Organoheterocyclic compounds	Lactams	Beta lactams
neg_1863	1a,11b-Dihydro-4,9-dimethylbenz[a]anthra[3,4-b]oxirene	6287.8	6262.76	5601.31	6150.69	5860.73	6146.24	4872.83	5052.65	4967.95	5032.59	5067.75	4921.96	4454.42	4361.63	4477.95	4267.85	4430.13	4316.57	4658.21	4368.96	4193.4	4256.42	4525.57	4528.41	-0.452671	7.73536e-07	1.12558	down	-0.464817	7.01292e-06	1.13841	down	-0.279445	9.81781e-05	1.16297	down	C19489	--	--	--	--	--	HMDB0060341	--	Organic compounds	Benzenoids	Phenanthrenes and derivatives	--
neg_1869	8-Azido-cyclic AMP	5.70246	2.36813e-11	4.4015	4.68281	2.36813e-11	8.9603	23.5866	61.6722	38.7334	38.9973	33.3602	52.5819	4543.1	3671.2	4343.35	4102.32	4600.72	4589.34	1025.78	976.384	1151.88	1006.8	1042.44	1111.29	8.05479	2.04701e-07	1.15778	up	10.0882	9.40719e-07	1.15833	up	3.38993	0.000787264	1.10477	up	--	--	--	--	--	--	HMDB0247425	--	Organic compounds	Nucleosides, nucleotides, and analogues	Purine nucleotides	Cyclic purine nucleotides
neg_187	xi-2,3-Dihydro-3,5-dihydroxy-6-methyl-4H-pyran-4-one	24.6582	23.1313	40.7311	35.5872	48.1502	45.4832	1.19272	0.396375	18.5709	1.41339	7.74536	12.2578	61.7592	60.7383	69.1711	68.6901	67.326	59.7304	360.536	343.464	373.064	372.291	337.182	293.243	3.25574	2.37029e-07	1.15171	up	0.831265	0.000614399	1.03394	up	-2.38877	0.000341538	1.06897	down	--	--	--	--	--	--	HMDB0036380	--	Organic compounds	Organoheterocyclic compounds	Pyrans	Pyranones and derivatives
neg_1870	Methyl (3x,10R)-dihydroxy-11-dodecene-6,8-diynoate 10-glucoside	1501.72	1341.86	1139.21	1220.55	1172.74	1376.56	914.212	958.19	897.04	785.438	860.032	904.432	554.256	604.897	626.682	597.361	512.185	516.214	590.26	559.524	565.815	590.106	600.773	629.956	-1.13239	4.23614e-05	1.12463	down	-1.18424	1.56509e-05	1.12718	down	-0.543441	0.000361293	1.10668	down	--	--	--	--	--	--	HMDB0040896	152141-43-0	Organic compounds	Lipids and lipid-like molecules	Fatty Acyls	Fatty acyl glycosides
neg_1882	Cadabicine	2114.1	2023.07	1798.87	1930.39	1794.58	1975.16	2432.46	2529.36	2421.24	2374.53	2485.05	2366.24	2768.97	2683.26	2823.84	2623.44	2727.09	2653.82	3956.91	3766.67	3636.34	3613.86	3928.5	4078.58	0.981817	1.05534e-08	1.14847	up	0.484522	1.04947e-06	1.1314	up	0.328229	4.26651e-05	1.15204	up	--	--	--	--	--	--	HMDB0033451	99964-83-7	Organic compounds	Organic oxygen compounds	Organooxygen compounds	Ethers
neg_1900	Isothipendyl	1102.37	1055.09	917.268	981.188	985.716	964.271	1316.62	1311.77	1355.77	1341.34	1371.6	1282.24	1571.23	1567.2	1523.67	1499.35	1600.95	1550.1	1676.49	1646.37	1557.93	1558.82	1630.34	1852.15	0.724266	1.07453e-06	1.12691	up	0.632788	1.50847e-07	1.14708	up	0.409886	9.426e-06	1.17885	up	--	--	--	--	--	--	HMDB0015692	482-15-5	Organic compounds	Organic nitrogen compounds	Organonitrogen compounds	Amines
neg_1905	N-Acetyl-6-O-L-fucosyl-D-glucosamine	1782.29	1667.52	1618.5	1613.81	1628.51	1645.37	1180.42	1236.04	1214.77	1266.43	1247.33	1216.72	1094.26	1103.42	1096.23	1078.58	1084.84	1074.08	1345.87	1261.49	1333.19	1254.14	1355.3	1406.48	-0.323438	2.74705e-06	1.10214	down	-0.608172	2.13257e-06	1.1528	down	-0.435526	1.13041e-06	1.20147	down	--	--	--	--	--	--	HMDB0002220	3	Organic compounds	Lipids and lipid-like molecules	Fatty Acyls	Fatty acyl glycosides
neg_1914	(1R,3R,4R,5S,6S,8x)-1-Acetoxy-8-angeloyloxy-3,4-epoxy-5-hydroxy-7(14),10-bisaboladien-2-one	9172.29	9004.48	7946.91	8303.51	7907.25	8903.67	11359.2	12025	11506.8	10917.4	11128.4	11113.2	11575.6	11223.4	11544.3	11166.4	10925.3	11092.1	11692.5	11589.8	11649.8	11496.6	11992.4	11922.2	0.457197	9.13161e-06	1.13006	up	0.398252	1.22236e-05	1.11801	up	0.409379	3.46007e-06	1.17086	up	--	--	--	--	--	--	HMDB0039971	348113-03-1	Organic compounds	Lipids and lipid-like molecules	Prenol lipids	Sesquiterpenoids
neg_1920	Tryptamine	426.848	397.906	415.371	377.661	424.786	394.969	257.973	265.247	279.829	277.937	298.479	283.408	325.37	301.49	307.853	308.039	350.014	348.585	502.265	527.27	523.196	476.941	504.005	585.289	0.355641	0.000195999	1.05083	up	-0.328365	3.86122e-05	1.06083	down	-0.551748	2.80335e-07	1.1935	down	C00398	Tryptophan metabolism(ko00380);;Indole alkaloid biosynthesis(ko00901);;Metabolic pathways(ko01100);;Biosynthesis of secondary metabolites(ko01110)	--	--	--	--	HMDB0000303	61-54-1	Organic compounds	Organoheterocyclic compounds	Indoles and derivatives	Tryptamines and derivatives
neg_1927	Graveoline	6259.72	6164.99	5568.95	5788.68	5427.59	6120.12	4979.69	5246.11	5176.35	4845.27	5010.54	4851.87	2933.28	2870.62	3026.18	2832.62	2638.4	2735.2	1985.63	1900.99	1919.18	1859.34	1982.84	1806.41	-1.62499	4.80001e-07	1.15434	down	-1.05228	3.71528e-07	1.15101	down	-0.230661	0.000759837	1.0687	down	C10689	--	--	--	--	--	HMDB0033480	485-61-0	Organic compounds	Organoheterocyclic compounds	Quinolines and derivatives	Quinolones and derivatives
neg_1948	N-(3-acetamidopropyl)pyrrolidin-2-one	232.826	210.607	223.391	211.377	230.004	233.864	272.005	304.83	337.079	321.958	318.117	308.557	497.244	496.429	505.418	495.72	496.599	485.575	482.375	489.213	516.915	447.436	483.874	514.754	1.12869	1.15918e-07	1.15155	up	1.14939	8.46913e-12	1.1629	up	0.472817	4.53382e-05	1.15412	up	--	--	--	--	--	--	HMDB0061384	106692-36-8	Organic compounds	Organoheterocyclic compounds	Pyrrolidines	N-alkylpyrrolidines
neg_1950	ALANYL-dl-PHENYLALANINE	4645.95	4854.77	4543.66	4613.09	4653.56	4262.06	2642.55	2637.65	2765.11	3198.34	2970.3	2722.59	2227.16	2095.38	2013.28	2003.84	2463.49	2223.46	2330.53	2273.2	2081.69	1968.01	2014.69	2352.67	-1.08244	6.83869e-10	1.15117	down	-1.0818	6.9676e-10	1.15369	down	-0.703121	4.7848e-08	1.20045	down	--	--	--	--	--	--	--	--	--	--	--	--
neg_1953	Umbelliferone	1112.28	1181.88	1030.04	1075.47	1123.7	1043.74	866.5	895.036	974.072	950.795	987.902	904.266	617.051	632.707	625.813	601.901	642.743	612.393	567.493	585.358	540.38	511.432	557.791	590.841	-0.96968	6.40555e-08	1.14838	down	-0.815075	1.8334e-06	1.15027	down	-0.235363	0.000310367	1.06109	down	C09315	Biosynthesis of various plant secondary metabolites(ko00999);;Biosynthesis of secondary metabolites(ko01110)	--	--	--	--	HMDB0029865	93-35-6	Organic compounds	Phenylpropanoids and polyketides	Coumarins and derivatives	Hydroxycoumarins
neg_1954	p-CHLOROPHENYLALANINE	69272.2	70919.9	64795.3	66562.8	63832.5	65998.6	58214.9	60180.1	59570.7	59955.6	60276.1	58052	35274.1	34408.3	35528.2	34185.3	34475.4	34181.4	28834.4	28316.7	27790.1	27141.8	28066.4	28121.9	-1.25418	1.42854e-07	1.157	down	-0.948024	3.74329e-07	1.15789	down	-0.172086	0.000557194	1.1008	down	--	--	--	--	--	--	HMDB0033261	101365-03-1	Organic compounds	Phenylpropanoids and polyketides	2-arylbenzofuran flavonoids	--
neg_1955	2-deoxygluconate	23757.3	24288.5	21912.5	22791	21704.4	22506.9	20246.8	21045	20928.5	20994.4	20984.5	20225.1	11976.1	11764.7	12087.4	11484.8	11582.5	11539.9	9795.05	9636.94	9321.55	9167.63	9558.22	9485.12	-1.26563	2.1659e-07	1.15596	down	-0.959391	4.92903e-07	1.15638	down	-0.138495	0.00280785	1.01799	down	--	--	--	--	--	--	--	--	--	--	--	--
neg_196	5'-Oxoaverantin	91.5739	93.7282	85.5001	96.6241	86.549	100.452	61.2001	59.6366	58.6214	66.1175	75.3237	64.4992	212.048	248.785	253.623	244.509	217.548	227.616	126.133	119.03	127.044	124.724	126.108	122.522	0.427329	3.61277e-06	1.1232	up	1.3406	1.19422e-06	1.14857	up	-0.524649	9.85795e-06	1.14506	down	C20502	Aflatoxin biosynthesis(ko00254);;Metabolic pathways(ko01100);;Biosynthesis of secondary metabolites(ko01110)	--	--	--	--	--	--	--	--	--	--
neg_1962	Hydroxyphenyllactic acid	15.3797	21.459	23.5762	14.3213	6.11326	11.1884	72.0052	76.9119	71.4026	77.3345	79.7371	72.4392	56.0244	43.9303	47.1427	45.6602	36.9078	48.574	331.581	363.893	354.701	338.076	331.181	347.274	4.48896	9.00409e-11	1.15995	up	1.59603	7.22151e-06	1.09143	up	2.28908	7.12949e-08	1.21221	up	--	--	--	--	--	--	HMDB0000755	306-23-0	Organic compounds	Phenylpropanoids and polyketides	Phenylpropanoic acids	--
neg_1965	N-Acetyl-D-tryptophan	11042.7	11316.8	10274.3	10454.2	10423.1	10446.1	7379.94	7537.03	7581.21	7601.81	7615.39	7354.38	9162.08	8773.45	8855.8	8672.33	8995.33	8859.51	12275.7	12241.7	11951.9	11572.1	11836.4	12747.3	0.183358	0.000123854	1.02982	up	-0.262472	3.81737e-05	1.10641	down	-0.504949	2.9546e-06	1.20874	down	C03137	--	--	--	--	--	HMDB0255052	--	Organic compounds	Organic acids and derivatives	Carboxylic acids and derivatives	Amino acids, peptides, and analogues
neg_1968	Sarcodon scabrosus Depsipeptide	3994.28	3971.9	3567.99	3765.64	3653.64	3997.73	4576.46	4777.67	4579.95	4218.99	4314.55	4388.8	4866.8	4717.11	4729.6	4632.12	4657.46	4557.33	7236.35	7301.16	7145.42	6801.77	7282.83	7472.63	0.913804	1.24166e-10	1.15477	up	0.295101	1.1308e-05	1.10855	up	0.226699	0.000202506	1.07323	up	--	--	--	--	--	--	HMDB0041421	--	Organic compounds	Organic acids and derivatives	Peptidomimetics	Depsipeptides
neg_1969	Kankanoside E	3028.09	3062.18	2760.24	2739.23	2871.33	2993.79	2183.9	2386.22	2273.87	2135.93	2158.05	2042.39	1904.33	1855.34	1784.8	1817.72	1725.93	1711.08	2401.05	2413.38	2245.76	2224.35	2265.47	2250.88	-0.338869	1.36932e-05	1.09775	down	-0.692706	2.18721e-07	1.14579	down	-0.40524	2.99347e-06	1.1654	down	--	--	--	--	--	--	--	--	--	--	--	--
neg_1974	Dihydroechinofuran	1796.68	1804.18	1751.9	1681.15	1767.75	1701.35	1989.13	1994.71	2184.68	2231.71	2077	1978.72	2113.82	1972.18	2024.06	1930.31	2126.04	2007.46	3700.58	3609.13	3335.25	3237.07	3391.35	3707.21	0.998254	1.6627e-06	1.14868	up	0.212984	5.43864e-05	1.07159	up	0.246031	0.000292616	1.10794	up	C18134	Ubiquinone and other terpenoid-quinone biosynthesis(ko00130)	--	--	--	--	--	--	--	--	--	--
neg_1978	2-Phenylethyl beta-D-glucopyranoside	4193.64	4187.87	3859.43	3988.88	3829.72	3900.76	3613.59	3621.95	3701.58	3632.29	3615.64	3429.96	3509.8	3365.62	3201.58	3197.85	3183.49	3264.71	5387.03	5392.95	5141.06	5012.42	5222.38	5501.81	0.401909	1.76711e-07	1.12851	up	-0.280763	1.0963e-05	1.08956	down	-0.148613	0.000919141	1.04692	down	--	--	--	--	--	--	HMDB0029819	18997-54-1	Organic compounds	Organic oxygen compounds	Organooxygen compounds	Carbohydrates and carbohydrate conjugates
neg_198	Dopaxanthin quinone	100.226	92.1316	93.0956	95.2646	77.8287	56.9361	26.2966	20.7735	22.7169	37.9235	25.6146	34.1448	159.392	143.476	141.697	124.607	129.945	119.597	144.137	146.043	133.621	144.905	149.511	131.261	0.720655	0.000113036	1.07527	up	0.667434	0.000204431	1.01881	up	-1.62202	0.000101639	1.14442	down	C17753	Biosynthesis of secondary metabolites(ko01110)	--	--	--	--	HMDB0012220	--	Organic compounds	Organic acids and derivatives	Carboxylic acids and derivatives	Amino acids, peptides, and analogues
neg_1980	4-Dimethylaminopyridine	5234.01	5152.57	4757.97	4947.1	4650.35	5043.48	2984.81	3154.25	2979.92	3074.84	2921.09	2844.87	2705.94	2763.25	2613.21	2647.05	2328.87	2488.24	4022.18	4146.09	4084.61	3856.39	3961.05	3820.18	-0.318173	1.63857e-05	1.09938	down	-0.938015	6.17835e-09	1.1522	down	-0.72984	1.82267e-07	1.21147	down	--	--	--	--	--	--	HMDB0246412	--	Organic compounds	Organic nitrogen compounds	Organonitrogen compounds	Amines
neg_1981	Tricycloekasantalol	645.311	593.615	579.253	616.716	677.699	625.534	838.308	874.777	882.604	885.719	851.902	820.803	432.546	430.272	416.236	401.995	389.616	388.477	338.12	367.49	333.607	332.357	337.057	369.852	-0.846785	3.87246e-07	1.14243	down	-0.604161	1.63159e-06	1.13093	down	0.463408	2.94042e-07	1.19328	up	--	--	--	--	--	--	HMDB0039339	16933-12-3	Organic compounds	Lipids and lipid-like molecules	Prenol lipids	Monoterpenoids
neg_1986	TRIADIMENOL	7589.45	8285.78	7818.05	8160.52	8083.43	7778.36	11254.2	11150.1	10752.8	12235	11389.7	10848.4	6287.03	6000.55	5827.32	5907.65	6932.43	6385.68	3940.69	3590.63	3109.04	3011.38	3420.89	3960.52	-1.1818	5.46959e-09	1.1505	down	-0.353714	1.57891e-05	1.09408	down	0.503203	1.66751e-06	1.19617	up	C11127	--	--	--	--	--	HMDB0259143	--	Organic compounds	Benzenoids	Phenol ethers	--
neg_1989	Flavin adenine dinucleotide (FAD)	5558.81	5491.83	5291.36	5332.37	3812.77	5457.37	2732.02	2751.32	2782.7	2835	2686.64	2609.62	12827.4	12173.3	12138.7	11738.9	12410.6	11931.5	7563.86	7264.95	6526.23	6667.22	7048.97	7296.28	0.453275	0.000295504	1.029	up	1.24256	1.7365e-08	1.1533	up	-0.916226	0.000265812	1.15652	down	--	--	--	--	--	--	--	--	--	--	--	--
neg_1995	beta-hydroxyprednisolone	64944.9	63428.4	55840.1	58151.5	55765.3	62091.5	111269	114244	109854	97972.2	103380	103925	50659.3	48749.8	50984.1	49442.6	42606	46148.1	31747.5	32546.1	33242.9	33117.5	34084.9	31544.4	-0.875947	6.2686e-06	1.14068	down	-0.319864	0.000226747	1.02017	down	0.83064	1.10068e-07	1.20364	up	--	--	--	--	--	--	HMDB0249133	--	Organic compounds	Lipids and lipid-like molecules	Steroids and steroid derivatives	Hydroxysteroids
neg_1999	4-Androsten-4-ol-3,17-dione	21872.1	21743.5	20127.5	20875.9	20220.2	21341.2	14394.7	14818.4	14693.8	15259.5	15099.6	14558.1	9980.14	9582.2	9792.8	9615.87	9861.48	9659.19	8454.72	8312.92	7953.26	7909.21	8349.2	8929.37	-1.33812	1.28249e-09	1.15764	down	-1.10918	1.1127e-07	1.16051	down	-0.506464	4.06194e-07	1.21037	down	--	--	--	--	--	--	HMDB0242733	--	Organic compounds	Lipids and lipid-like molecules	Steroids and steroid derivatives	Androstane steroids
neg_2000	Taxa-4(20),11(12)-dien-5alpha-acetoxy-10beta-ol	98235.9	97109.4	89637.7	93142.1	87414.9	94775.7	72382.5	73830.3	72400.2	72971.3	73170	71261.9	49258.9	46560.5	48854.4	47269.9	47199.7	46568.3	30802.1	30685.4	29927	30001.8	30742.8	32155.3	-1.60407	1.38924e-07	1.15732	down	-0.971679	3.78316e-07	1.15624	down	-0.361858	4.53289e-05	1.18572	down	C11898	Diterpenoid biosynthesis(ko00904);;Biosynthesis of secondary metabolites(ko01110)	LMPR0104390006	Prenol Lipids [PR]	Isoprenoids [PR01]	C20 isoprenoids (diterpenes) [PR0104]	--	--	--	--	--	--
neg_2005	2'-Deoxysepiapterin	54.4862	46.8596	36.0168	41.0634	35.4643	52.1698	113.427	126.899	109.986	88.6431	102.175	104.896	156.999	167.379	176.421	164.851	141.224	154.855	111.607	111.396	113.907	123.789	122.504	96.0895	1.35228	1.90072e-07	1.12956	up	1.85388	1.70381e-08	1.14958	up	1.27984	4.40303e-06	1.17317	up	--	--	--	--	--	--	HMDB0000389	1797-87-1	Organic compounds	Organoheterocyclic compounds	Pteridines and derivatives	Pterins and derivatives
neg_2006	Valylleucine	13192.1	13900.6	12306.1	13027.7	13116.3	12261.7	5944.8	5964.08	6072.11	6686.77	6489.87	5962.02	4065.18	4169.92	3731.84	3844.64	4695.3	4097.44	3939.39	3795.39	3421.88	3366.18	3623.65	3896.75	-1.81952	1.22447e-08	1.15704	down	-1.66094	2.09979e-09	1.15883	down	-1.06767	2.14715e-08	1.21703	down	--	--	--	--	--	--	HMDB0029131	3989-97-7	Organic compounds	Organic acids and derivatives	Carboxylic acids and derivatives	Amino acids, peptides, and analogues
neg_2012	Gatifloxacin	2746.43	2492.26	2494.75	2621.38	2402.49	2592.14	1599.79	1688.77	1681.4	1693.56	1642.94	1564.98	2094.26	1958.36	1892.45	1894.48	1998.86	1874.35	2122.88	2115.69	1918.46	1919.62	1982.56	2057.5	-0.341189	9.0316e-06	1.09074	down	-0.390106	3.60424e-06	1.11164	down	-0.636854	7.62318e-07	1.20687	down	C07661	--	--	--	--	--	HMDB0015178	112811-59-3	Organic compounds	Organoheterocyclic compounds	Quinolines and derivatives	Quinoline carboxylic acids
neg_2022	Tryptophyl-Tryptophan	2783.02	2619.68	2631.91	2627.38	2555.82	2720.33	1572.8	1584.08	1527.81	1643.27	1650.21	1509.8	1754.75	1674.32	1674.42	1684.17	1534.81	1635.75	1726.63	1706.14	1594.87	1662.65	1759.31	1701.67	-0.650822	2.05593e-09	1.15143	down	-0.678523	8.52627e-10	1.15355	down	-0.748312	7.4569e-10	1.21899	down	--	--	--	--	--	--	HMDB0029094	--	Organic compounds	Organic acids and derivatives	Carboxylic acids and derivatives	Amino acids, peptides, and analogues
neg_2028	Kamahine C	109.801	94.4946	102.467	114.023	87.4945	92.0365	34.1333	43.4639	25.44	13.378	33.1181	27.8399	204.565	205.004	211.146	204.171	200.036	203.689	152.224	187.106	199.851	194.931	205.748	192.838	0.915969	1.01559e-05	1.10768	up	1.03323	3.1626e-07	1.15413	up	-1.75893	3.27411e-07	1.1864	down	--	--	--	--	--	--	HMDB0038935	144841-11-2	Organic compounds	Organic oxygen compounds	Organooxygen compounds	Ethers
neg_203	tetrahydro-TPP	119.897	106.191	126.487	111.172	89.3319	100.713	36.1596	17.3099	37.0364	28.9791	29.4454	27.6972	432.908	451.67	406.379	426.399	465.065	421.925	161.516	165.965	172.258	167.834	156.454	150.831	0.576358	2.73044e-05	1.08801	up	1.99402	4.44353e-10	1.15893	up	-1.88812	1.9187e-06	1.19226	down	--	--	--	--	--	--	--	--	--	--	--	--
neg_2033	(S)-2,3,4,5-Tetrahydropyridine-2-carboxylate	151.766	157.417	197.235	148.144	125.923	157.533	197.055	215.578	209.807	218.127	216.003	223.752	322.217	308.587	307.409	296.063	291.873	302.296	259.462	254.346	270.047	248.726	254.442	240.286	0.703305	3.53236e-05	1.1027	up	0.96293	1.90323e-06	1.13682	up	0.448819	0.00103341	1.06854	up	C00450	Lysine degradation(ko00310);;Metabolic pathways(ko01100);;Biosynthesis of secondary metabolites(ko01110);;Microbial metabolism in diverse environments(ko01120)	--	--	--	--	HMDB0012130	73980-78-6	Organic compounds	Organic acids and derivatives	Carboxylic acids and derivatives	Amino acids, peptides, and analogues
neg_2034	Oxycodone cr	5534.36	5476.52	5262.97	5230.92	5247.79	5134.19	2734.55	2791.17	3054.15	3118.2	3053.94	2829.21	2541.72	2468.63	2387.04	2336.8	2410.56	2365.85	2620.71	2634.3	2483.95	2525.91	2600.29	2769.27	-1.02823	1.44747e-10	1.15737	down	-1.13585	8.25272e-10	1.16143	down	-0.858922	1.7905e-10	1.21855	down	--	--	--	--	--	--	HMDB0256009	--	Organic compounds	Benzenoids	Phenanthrenes and derivatives	--
neg_2036	Melatonin radical	1268.66	1306.46	1171.86	1217.89	1230.29	1185.21	2202.71	2252.26	2222.4	2435.49	2335.27	2252.25	1573.11	1556.88	1526.27	1495.72	1580.92	1562.48	2075.93	2079.17	1964.14	1949.54	2006.78	2145.25	0.727576	7.05874e-09	1.1498	up	0.332822	6.8562e-07	1.13228	up	0.892451	5.45342e-09	1.21843	up	--	--	--	--	--	--	HMDB0060070	--	Organic compounds	Organoheterocyclic compounds	Indoles and derivatives	Indolines
neg_2038	PGP(18:3(10,12,15)-OH(9)/16:1(9Z))	3207.88	3167.89	3013.39	2933.99	2834.2	2964.76	2252.49	2483.01	2546.12	2858.57	2291.89	2337.23	1340.46	1294.27	1233.44	1220.39	1253.42	1172.85	955.421	978.646	922.948	942.606	965.737	944.441	-1.66624	2.28107e-07	1.15715	down	-1.26994	3.82964e-08	1.15773	down	-0.29515	0.000745382	1.04567	down	--	--	--	--	--	--	HMDB0272485	--	--	--	--	--
neg_2039	Validamycin A	33552.4	33535.9	31083.2	31539.7	31061.9	31414.4	28128.8	29135.9	28679.8	28961.9	28376.5	27730.3	39440.5	38016.5	37768	37230.2	36867.4	36869.3	27328.9	27442.1	25176.5	25983.9	26559.9	26498.2	-0.273584	6.30557e-06	1.09941	down	0.235033	5.13914e-06	1.09972	up	-0.168407	0.000306044	1.10906	down	C12112	Acarbose and validamycin biosynthesis(ko00525);;Metabolic pathways(ko01100);;Biosynthesis of secondary metabolites(ko01110)	--	--	--	--	HMDB0036592	37248-47-8	Organic compounds	Organic oxygen compounds	Organooxygen compounds	Carbohydrates and carbohydrate conjugates
neg_2040	14-Methoxymetopon	6049.26	6271.04	5566.91	5926.89	5806.53	6118.93	4978.85	5260.7	5248.2	5629.38	5437.9	5179.98	5370.33	5453.62	5163.45	5254.66	5505.76	5339.5	10206.7	9801.98	9176.61	9090.43	9802.29	10083.6	0.702546	1.91965e-07	1.14357	up	-0.155519	0.000884327	1.00323	down	-0.171447	0.000649238	1.03131	down	--	--	--	--	--	--	HMDB0244586	--	Organic compounds	Benzenoids	Phenanthrenes and derivatives	--
neg_2045	2-Propenoic acid, 2-(((2-methoxyphenyl)acetyl)amino)-	21501.3	21625	20134.5	20860.1	18788.2	20907.8	11375.9	12011.6	10665.7	10923.1	10860.6	10510.2	5557.52	5275.16	5340.94	5299.06	4006.71	4957.3	6259.71	6525.22	6547.98	6403.85	5962.6	5357.58	-1.74039	1.39598e-08	1.15585	down	-2.02432	2.16329e-09	1.15942	down	-0.900104	8.71731e-08	1.21243	down	--	--	--	--	--	--	HMDB0244386	--	Organic compounds	Organic acids and derivatives	Carboxylic acids and derivatives	Amino acids, peptides, and analogues
neg_2046	N-(1-Deoxy-1-fructosyl)glycine	7187.52	7226.43	6639.26	6919.78	6208.95	7079.51	3758.69	3901.8	3446.68	3506.46	3479	3392.68	1807.68	1710.97	1735.9	1699.3	1303.59	1545.48	1987.06	2094.01	2105.72	2063.15	1940.78	1750.13	-1.78889	8.1517e-08	1.15499	down	-2.07351	1.03643e-08	1.15856	down	-0.941444	1.69034e-07	1.20999	down	--	--	--	--	--	--	HMDB0037848	60644-20-4	Organic compounds	Organic oxygen compounds	Organooxygen compounds	Carbohydrates and carbohydrate conjugates
neg_2056	1,1'-Ethylidenebistryptophan	42870.9	42661.5	36543.3	38790.4	37074.9	40355.1	92066.9	93695.2	90349.6	82169.7	85949.3	86035.4	32287	32161.5	32314.7	31525.7	28110.9	29987.2	25487.7	25892.6	26119.5	26703	26417.3	25639	-0.608814	4.5822e-05	1.12444	down	-0.354455	0.000135295	1.05137	down	1.15396	7.10018e-09	1.21621	up	--	--	--	--	--	--	HMDB0034899	132685-02-0	Organic compounds	Organoheterocyclic compounds	Indoles and derivatives	Indolyl carboxylic acids and derivatives
neg_2058	Pyroglutamic acid	6164.7	6231.5	5740.48	5940.23	5845.56	5755.5	11196	11348.5	11939.1	12686.8	12278.4	11804	4405.47	4400.86	4351.39	4282.27	4506.47	4357.32	4036.18	3955.96	3744.52	3790.59	3850.38	4176.82	-0.599034	8.90106e-09	1.14553	down	-0.439763	1.63131e-06	1.14578	down	0.997914	1.62588e-07	1.21743	up	C01879	Glutathione metabolism(ko00480);;Metabolic pathways(ko01100)	--	--	--	--	HMDB0000267	98-79-3	Organic compounds	Organic acids and derivatives	Carboxylic acids and derivatives	Amino acids, peptides, and analogues
neg_2064	Asp-Phe methyl ester	29998.7	30133.9	28465.1	29063.4	28328.1	27804.2	52764.5	52868.3	52437.5	55706.9	54121.9	52165.5	20220.5	19438.1	18607.6	18910.8	19269.9	19203.7	19440.6	19884.2	19289.4	18961.2	18447	19986.2	-0.583143	1.55654e-08	1.14938	down	-0.587601	1.98723e-08	1.15266	down	0.88099	4.50791e-11	1.22305	up	--	--	--	--	--	--	--	--	--	--	--	--
neg_2065	(2S,3S,4R,5R)-5-(6-Aminopurin-9-yl)-N-cyclopropyl-3,4-dihydroxyoxolane-2-carboxamide	104.035	77.0904	97.6463	95.8912	65.2666	52.0312	1998.56	1995.84	2067.59	2120.28	2132.06	1947.46	11.371	13.4804	15.1872	8.2245	6.85544	7.6255	7.52002	14.088	8.22296	2.70791	7.48849	0.61208	-3.59759	0.000197777	1.09222	down	-2.97099	0.000303868	1.09004	down	4.63948	2.31813e-09	1.226	up	--	--	--	--	--	--	HMDB0242669	--	Organic compounds	Nucleosides, nucleotides, and analogues	Purine nucleosides	--
neg_2066	2-(alpha-D-Mannosyl)-3-phosphoglycerate	296.945	277.352	251.836	271.933	304.732	208.65	667.411	606.375	640.376	654.729	748.043	610.959	177.735	173.882	161.553	165.858	186.318	152.225	84.2974	71.7021	74.6145	70.1433	67.1914	62.6578	-1.90392	2.11953e-05	1.13167	down	-0.663229	0.000519771	1.04875	down	1.2854	1.33957e-07	1.202	up	C11516	Fructose and mannose metabolism(ko00051);;Metabolic pathways(ko01100)	--	--	--	--	--	--	--	--	--	--
neg_2076	a-Ketoisovaleric acid	3.25408	9.42283	2.36813e-11	2.36813e-11	2.36813e-11	6.68851	12.5772	24.7313	11.7375	33.2827	27.7889	25.6478	18.3421	25.5227	23.2769	21.147	25.9864	23.2624	72.9789	77.266	76.8368	72.1032	70.5133	78.1801	4.53155	3.15824e-11	1.1569	up	2.82827	4.43402e-06	1.10742	up	2.80956	0.00154126	1.03659	up	--	--	--	--	--	--	HMDB0000019	759-05-7	Organic compounds	Organic acids and derivatives	Keto acids and derivatives	Short-chain keto acids and derivatives
neg_2082	Codeine	3779.65	3880.58	3421.56	3743.64	3480.47	3960.42	4570.57	4607.25	4477.69	4733.69	4858.47	4531.16	5158.91	5131.32	5005.13	5010.95	5049.67	4966.09	4644.46	4626.98	4406.39	4528.89	4614.49	4774.57	0.309584	2.4019e-05	1.09308	up	0.445506	5.30706e-06	1.13726	up	0.319123	1.47371e-05	1.15386	up	C06174	Metabolic pathways(ko01100);;Biosynthesis of secondary metabolites(ko01110)	--	--	--	--	HMDB0004995	76-57-3	Organic compounds	Alkaloids and derivatives	Morphinans	--
neg_2085	11-Hydroxyyohimbine	219.355	171.297	213.718	188.342	174.577	174.881	257.512	252.138	246.597	316.562	229.001	247.115	476.884	443.346	418.252	380.016	394.778	382.898	521.582	581.905	484.724	507.228	476.432	532.253	1.44241	1.02059e-07	1.1454	up	1.12794	1.77206e-06	1.13008	up	0.439491	0.00149518	1.0048	up	--	--	--	--	--	--	HMDB0244362	--	Organic compounds	Alkaloids and derivatives	Yohimbine alkaloids	--
neg_2086	strophanthidin	38385.9	37737.9	34574.2	36444.8	34668.9	37483.1	30883.5	31212.9	30512.9	31314.6	30733.8	30255.8	21156	20515.2	20832.8	20119.7	20145.6	20137.4	16086.7	15972.3	15485	15859.4	16130.2	16755.7	-1.18742	1.85145e-07	1.15543	down	-0.835309	6.66117e-07	1.15459	down	-0.246022	0.000215783	1.14912	down	C19988	--	LMST01120005	Sterol Lipids [ST]	Sterols [ST01]	Cardanolides and derivatives [ST0112]	HMDB0258516	--	Organic compounds	Lipids and lipid-like molecules	Steroids and steroid derivatives	Steroid lactones
neg_2092	Daidzin	11612.2	11824.6	10769.5	11396.8	12680.7	11461.5	1850.71	1888.94	1955.82	1875.13	1927.98	1797.95	256.002	242.775	244.089	227.004	180.795	187.599	959.847	1078.93	1044.32	1068.8	1024.1	989.881	-3.49972	1.37217e-07	1.15852	down	-5.70366	1.01453e-07	1.1618	down	-2.62622	1.98317e-07	1.22328	down	C10216	--	LMPK12050013	Polyketides [PK]	Flavonoids [PK12]	Isoflavonoids [PK1205]	HMDB0033991	552-66-9	Organic compounds	Phenylpropanoids and polyketides	Isoflavonoids	Isoflavonoid O-glycosides
neg_2095	Acetyl-DL-Leucine	270.621	262.372	239.897	245.966	260.838	238.901	164.92	168.7	165.132	169.017	165.395	175.326	84.3602	90.9197	97.439	87.5781	90.7872	86.9992	85.0856	102.428	84.1559	77.4041	81.3199	89.998	-1.54507	1.80724e-09	1.15306	down	-1.49683	8.93771e-08	1.15771	down	-0.59054	6.30553e-06	1.2009	down	--	--	--	--	--	--	HMDB0011756	1188-21-2	Organic compounds	Organic acids and derivatives	Carboxylic acids and derivatives	Amino acids, peptides, and analogues
neg_2096	Avermitilol	413.721	408.637	358.983	394.951	399.265	296.655	270.665	266.04	272.356	294.356	290.246	258.764	281.033	283.504	242.771	247.739	298.797	267.622	218.924	219.972	187.525	195.827	187.056	220.629	-0.885517	7.81326e-05	1.09568	down	-0.486799	0.000938132	1.00224	down	-0.459511	0.00165972	1.05974	down	C20181	Sesquiterpenoid and triterpenoid biosynthesis(ko00909)	--	--	--	--	--	--	--	--	--	--
neg_2101	6,8-Dimethyl-6,7-didehydroergoline	2494.44	2523.56	2307.51	2422.61	2436.46	2368.82	1148.61	1127.04	1210.94	1360.33	1254.55	1153.32	931.195	900.704	836.78	828.521	1031.22	896.537	891.973	895.857	798.851	799.191	868.745	983.004	-1.47437	9.25976e-12	1.15738	down	-1.42367	1.15344e-11	1.15992	down	-1.00435	2.61715e-10	1.21798	down	C20409	Indole alkaloid biosynthesis(ko00901);;Metabolic pathways(ko01100);;Biosynthesis of secondary metabolites(ko01110)	--	--	--	--	--	--	--	--	--	--
neg_2106	Threonyltryptophan	6050.26	5958.14	5617.07	5868.15	5946.5	5534.41	3186.11	3215.25	3253.1	3516.88	3460.73	3157.57	2215.72	2148.65	2042.68	2084.29	2335.53	2173.91	2435.24	2508.3	2332.9	2302.95	2290.04	2613.24	-1.27198	2.48305e-10	1.15702	down	-1.42771	8.55184e-10	1.1609	down	-0.821559	1.22171e-09	1.21716	down	--	--	--	--	--	--	HMDB0029072	186761-42-2	Organic compounds	Organic acids and derivatives	Carboxylic acids and derivatives	Amino acids, peptides, and analogues
neg_2114	3-Methyl-5-propyl-2-furannonanoic acid	6337.1	6364.55	5762.02	6235.87	5850.85	6394.69	2210.63	2293.08	1994.99	2079.08	1996.48	2008.47	1256.78	1271.64	1320.58	1244.9	1085.55	1188.68	1504.64	1470.9	1508.03	1534.43	1470.72	1418.51	-2.05233	1.00511e-07	1.15837	down	-2.32601	1.83351e-08	1.16165	down	-1.55394	7.04927e-09	1.22191	down	--	--	LMFA01150017	Fatty Acyls [FA]	Fatty Acids and Conjugates [FA01]	Heterocyclic fatty acids [FA0115]	HMDB0094642	81516-58-7	Organic compounds	Lipids and lipid-like molecules	Fatty Acyls	Fatty acids and conjugates
neg_2120	FS4 toxin	80.2121	49.0849	57.0706	56.6149	61.1116	99.3904	219.941	240.773	235.024	246.383	215.942	238.4	269.393	234.666	267.57	229.037	268.139	247.193	170.103	129.592	137.366	130.806	156.522	169.007	1.14679	2.00189e-05	1.07159	up	1.90968	8.89139e-09	1.14603	up	1.79119	4.36067e-08	1.20926	up	--	--	--	--	--	--	HMDB0037064	--	Organic compounds	Organic oxygen compounds	Organooxygen compounds	Alcohols and polyols
neg_2125	D-Galactosamine	229.214	221.014	196.835	206.932	194.194	197.708	301.915	315.784	291.486	257.65	258.025	269.69	58.8745	57.1783	55.7293	57.1784	29.9927	46.8698	60.6976	68.0579	64.369	59.7507	66.1642	56.4568	-1.73031	4.55309e-07	1.15156	down	-2.02642	3.17642e-09	1.15201	down	0.443719	0.000176781	1.10312	up	C02262	Galactose metabolism(ko00052);;Metabolic pathways(ko01100);;Phosphotransferase system (PTS)(ko02060)	--	--	--	--	--	--	--	--	--	--
neg_2133	PI(22:5(7Z,10Z,13Z,16Z,19Z)/20:4(7E,9E,11Z,13E)-3OH(5S,6R,15S))	4733.9	4902.1	4070.09	4413.07	4705.53	4406.93	3662.38	3864.67	3748.96	3525.84	3501.76	3690.49	2227.18	2182.85	1969.36	1900.01	1951.57	1994.96	935.198	872.434	855.847	840.741	879.213	859.231	-2.37691	6.22288e-07	1.1554	down	-1.15534	3.61859e-07	1.14823	down	-0.308165	0.000342268	1.10295	down	--	--	--	--	--	--	HMDB0278249	--	--	--	--	--
neg_2138	Feruloylputrescine	5755.56	6199.36	5364.85	5754.36	6048.32	5417.97	2135.88	2089.84	2373.21	2511.68	2406.85	2257	1213.73	1230.59	1057.64	1110.16	1384	1239.97	1246.33	1155.37	1109.02	1091.39	1102.76	1260.42	-2.31003	1.48365e-07	1.1567	down	-2.255	4.5388e-08	1.15901	down	-1.32629	4.46565e-08	1.21598	down	C10497	Arginine and proline metabolism(ko00330);;Metabolic pathways(ko01100)	--	--	--	--	HMDB0033463	501-13-3	Organic compounds	Phenylpropanoids and polyketides	Cinnamic acids and derivatives	Hydroxycinnamic acids and derivatives
neg_2139	Erlotinib	12153	12419.1	10948.4	11598.3	11652.9	11823.5	4189.98	4271.39	4190.02	3970.95	4043.18	4085.84	13952.4	13682.1	13422.6	13268.3	13860.2	13553.3	13631.8	13176	12903.7	13114.9	12954.6	14187.4	0.179857	0.000300925	1.00278	up	0.211451	6.59701e-05	1.08309	up	-1.51206	1.01169e-07	1.22289	down	--	--	--	--	--	--	HMDB0014671	183321-74-6	Organic compounds	Organoheterocyclic compounds	Diazanaphthalenes	Benzodiazines
neg_2149	Pelrinone	27.8631	28.7349	15.3893	23.4033	5.59867	29.4963	262.631	299.126	273.948	200.382	211.935	258.694	107.397	104.808	119.099	102.906	88.2911	83.8791	230.305	231.633	238.388	227.142	233.949	214.085	3.398	3.03061e-12	1.15831	up	2.21633	6.16341e-07	1.12638	up	3.52945	1.1611e-05	1.19901	up	--	--	--	--	--	--	HMDB0256211	--	Organic compounds	Organoheterocyclic compounds	Diazines	Pyrimidines and pyrimidine derivatives
neg_2150	Resibufogenin	45218.1	44807.2	41469.2	43171.1	40314.1	45715.7	37420	38158.2	37042.4	37097.2	36884.6	36661.6	31373.5	30619.4	31501.2	30162	29993.7	30357	33505.1	33815.3	33120	32841.2	32808.2	35922.4	-0.367923	1.50242e-05	1.10394	down	-0.502607	1.15649e-05	1.13558	down	-0.223614	0.000677025	1.11317	down	C17058	--	LMST01130031	Sterol Lipids [ST]	Sterols [ST01]	Bufanolides and derivatives [ST0113]	HMDB0249430	--	Organic compounds	Lipids and lipid-like molecules	Steroids and steroid derivatives	Steroid lactones
neg_2157	Indole-3-propionic acid	7732.04	7515.94	7145.84	6985.63	6983.03	6821.27	1132.49	1149.56	1075.9	1115.31	1117.17	1065.16	371.062	334.595	333.473	354.311	322.233	338.574	2032.15	2068.2	2043.08	1947.72	1888.53	2062.88	-1.84235	1.28279e-07	1.15728	down	-4.39381	7.29133e-08	1.16233	down	-2.69785	1.1507e-07	1.22415	down	--	--	--	--	--	--	HMDB0002302	830-96-6	Organic compounds	Organoheterocyclic compounds	Indoles and derivatives	Indolyl carboxylic acids and derivatives
neg_2160	7-Hydroxy-5-isopropyl-2-methoxy-3-methyl-1,4-naphthoquinone	2.36813e-11	2.36813e-11	2.36813e-11	2.36813e-11	2.36813e-11	2.36813e-11	46.6499	60.8202	39.2001	26.3257	21.0652	36.1363	280.487	252.484	253.503	224.952	140.003	196.78	40.1945	44.4241	58.0049	32.4789	33.4321	28.6713	40.6025	0.000273092	1.09666	up	43.1093	0.000111175	1.11912	up	40.5592	0.00122473	1.10575	up	--	--	--	--	--	--	HMDB0035254	253609-43-7	Organic compounds	Benzenoids	Naphthalenes	Naphthoquinones
neg_2163	3-Hydroxy-cis-5-octenoylcarnitine	366.658	336.224	307.968	351.683	297.934	315.112	178.75	138.892	133.361	148.376	130.806	141.363	137.768	177.368	139.039	132.981	101.593	120.365	69.8214	61.5514	69.5809	63.5305	58.1809	65.4249	-2.34781	1.36654e-06	1.15191	down	-1.28786	1.45869e-07	1.13214	down	-1.18062	3.01089e-07	1.19761	down	--	--	LMFA07070038	Fatty Acyls [FA]	Fatty esters [FA07]	Fatty acyl carnitines [FA0707]	HMDB0240766	--	Organic compounds	Lipids and lipid-like molecules	Fatty Acyls	Fatty acid esters
neg_2167	Betanin	662.941	645.979	641.656	632.509	567.518	573.587	189.412	215.32	180.04	207.512	209.341	182.158	753.45	724.725	717.458	692.545	732.187	738.828	840.754	852.493	734.37	733.148	785.789	828.191	0.358497	0.000102074	1.044	up	0.227134	0.000551997	1.02053	up	-1.65352	1.52756e-07	1.21734	down	C08540	Metabolic pathways(ko01100);;Biosynthesis of secondary metabolites(ko01110)	--	--	--	--	HMDB0029408	7659-95-2	Organic compounds	Lipids and lipid-like molecules	Prenol lipids	Sesquiterpenoids
neg_2174	2-(5-Methoxy-1H-indol-3-yl)ethyl acetate	2.36813e-11	5.78812	2.98264	3.84929	6.68317	4.11644	57.9574	47.166	62.2444	57.1481	43.3336	60.0188	320.101	317.307	337.463	305.57	337.16	331.461	227.313	213.688	206.68	178.266	204.812	228.041	5.74818	8.84137e-07	1.15426	up	6.37892	8.48897e-09	1.16341	up	3.80733	4.66823e-06	1.20352	up	--	--	--	--	--	--	HMDB0247825	--	Organic compounds	Organoheterocyclic compounds	Indoles and derivatives	Indoles
neg_2175	Leucyl-Isoleucine	6545.13	6791.93	5830.94	6234.37	6459.5	5798.52	3263.79	3159.34	3368.81	3560.88	3569.19	3274.29	2360.65	2445.85	2246.48	2268.09	2695.75	2564.34	2287.91	2192.71	2125.44	2037.66	2190.77	2359.77	-1.51314	4.89317e-07	1.15201	down	-1.36894	1.4878e-07	1.15234	down	-0.898957	1.14341e-06	1.2053	down	--	--	--	--	--	--	HMDB0028932	--	Organic compounds	Organic acids and derivatives	Carboxylic acids and derivatives	Amino acids, peptides, and analogues
neg_2182	D-Linalool 3-(6''-malonylglucoside)	1172.13	1125.58	845.178	923.369	767.339	1030.35	1884.53	1979.87	1722.12	1350.93	1560.56	1603.65	7179.55	7746.23	7604.19	7313.31	5681.18	6727.33	2860.06	2945.84	3385.41	3561.74	3468.71	2585.38	1.68134	7.74193e-06	1.12598	up	2.84907	3.24656e-06	1.14929	up	0.78465	0.000163706	1.0933	up	--	--	--	--	--	--	HMDB0040729	--	Organic compounds	Lipids and lipid-like molecules	Fatty Acyls	Fatty acyl glycosides
neg_2183	5-Hydroxylysinonorleucine	5763.84	5912.69	5271.29	5491.49	5232.95	5338.65	3116.85	3149.69	3217.49	3199.97	3184.72	3039.77	2340.07	2315.5	2341.72	2184.85	2195.65	2199.4	2305.12	2285.49	2225.58	2229.25	2226.9	2359.25	-1.27599	5.05021e-07	1.15447	down	-1.28176	2.55742e-07	1.15728	down	-0.803909	2.14497e-06	1.21272	down	--	--	--	--	--	--	HMDB0246805	--	Organic compounds	Organic acids and derivatives	Carboxylic acids and derivatives	Amino acids, peptides, and analogues
neg_2184	Phenylalanyl-Gamma-glutamate	2574.18	2627.98	2331.89	2512.15	2318.56	2410.45	5104.89	5002.42	5150.82	5409.23	5276.74	5112.7	3395.79	3378.85	3474.6	3291.3	3404.45	3490.95	5523.66	5338.23	5178.78	5228.75	5567.59	5963.97	1.15056	7.99279e-08	1.15139	up	0.467928	3.33245e-07	1.14204	up	1.07173	1.33391e-11	1.22251	up	--	--	--	--	--	--	HMDB0029009	--	Organic compounds	Organic acids and derivatives	Carboxylic acids and derivatives	Amino acids, peptides, and analogues
neg_2192	Desmethylnortriptyline	173.586	155.593	150.115	151.093	122.958	139.123	416.004	416.18	449.139	442.538	458.144	399.799	289.333	283.693	276.438	256.694	311.183	293.895	400.96	379.709	350.009	337.106	386.562	435.128	1.35914	1.37544e-06	1.13565	up	0.939167	1.05222e-07	1.13397	up	1.53251	1.16745e-09	1.21719	up	--	--	--	--	--	--	HMDB0060531	4444-42-2	Organic compounds	Organoheterocyclic compounds	Diazanaphthalenes	Benzodiazines
neg_2193	Hydroxylated N-acetyl desmethyl frovatriptan	541.833	520.765	463.218	473.556	513.245	479.825	1076.94	1155.06	1060.14	1099.72	1124.43	1072.48	601.835	620.335	635.427	589.654	601.438	575.113	1017.04	987.689	892.6	915.794	944.089	1016.69	0.948224	6.5814e-08	1.14561	up	0.276181	8.0284e-05	1.05713	up	1.13868	4.41305e-11	1.22126	up	--	--	--	--	--	--	HMDB0061151	--	Organic compounds	Organoheterocyclic compounds	Indoles and derivatives	Carbazoles
neg_2202	Cyclosquamosin A	20581.3	20367	18272.2	19068.9	18348.7	19943.4	17291.3	17745.1	17082.4	16847.9	16668.6	16703.4	17321.5	17014.5	17178.9	16568.2	15933	16384.2	25751.5	25763.2	25118.1	25328.1	26056.5	25713.7	0.399069	6.48704e-06	1.13444	up	-0.215577	0.000505939	1.02253	down	-0.187989	0.00130655	1.0559	down	--	--	--	--	--	--	HMDB0303367	--	Organic compounds	Organic acids and derivatives	Carboxylic acids and derivatives	Amino acids, peptides, and analogues
neg_2203	PGP(a-13:0/TXB2)	6100.28	6169.03	5484.21	5706.42	5588.92	5942.4	4326.07	4470.4	4339.42	4224.38	4194.35	4088.82	4859.05	4748.58	4767.78	4547.56	4488.22	4576.23	4879.07	4782.41	4550.53	4616.3	4813.55	4815.19	-0.298208	5.44668e-05	1.09063	down	-0.322216	2.61129e-05	1.09954	down	-0.448404	4.60153e-06	1.1891	down	--	--	--	--	--	--	HMDB0274304	--	--	--	--	--
neg_2204	Labradimil	3184.77	3388.01	2844.18	3119.78	3018.48	2892.77	1589.98	1625.95	1669.11	1651.84	1580.01	1513.24	1600.4	1625.03	1596.14	1496.44	1564.56	1566.28	885.965	862.029	836.965	828.709	890.323	850.232	-1.83964	9.72549e-07	1.15395	down	-0.965252	4.4787e-06	1.14695	down	-0.937834	3.3759e-06	1.20752	down	--	--	--	--	--	--	HMDB0253935	--	Organic compounds	Organic acids and derivatives	Carboxylic acids and derivatives	Amino acids, peptides, and analogues
neg_2205	Valylhydroxyproline	520.798	500.326	458.641	482.435	469.336	457.114	616.782	647.583	656.884	636.288	633.941	616.972	696.358	704.177	693.381	660.415	696.595	695.225	740.786	708.301	707.514	673.554	708.417	763.439	0.574616	8.23683e-08	1.13487	up	0.521378	8.03617e-08	1.14625	up	0.398808	8.6816e-07	1.19049	up	--	--	--	--	--	--	HMDB0029128	90965-79-0	Organic compounds	Organic acids and derivatives	Carboxylic acids and derivatives	Amino acids, peptides, and analogues
neg_2206	Ximoprofen	77.3452	65.848	66.2316	62.7619	79.7829	72.2986	110.417	106.369	113.79	127.289	116.397	107.322	284.912	288.784	306.408	272.211	320.472	325.673	126.307	111.462	102.704	98.8437	115.264	130.689	0.691696	8.93775e-05	1.0694	up	2.08371	2.39387e-07	1.1561	up	0.683914	1.50434e-06	1.17258	up	--	--	--	--	--	--	HMDB0259932	--	Organic compounds	Phenylpropanoids and polyketides	Phenylpropanoic acids	--
neg_2209	Biotripyrrin-b	7776.18	7767.5	6986.88	7424.03	6926.67	7598.29	9459.8	9622.03	9411.38	9557.94	9401.02	9216.64	6133.14	6022.49	6121.6	5850.36	6059.49	6038.81	6219.28	6045.91	5962.03	5974.42	6007.88	6534.57	-0.27563	8.54479e-05	1.06421	down	-0.29612	0.000171041	1.09406	down	0.349413	1.0825e-05	1.18919	up	--	--	--	--	--	--	HMDB0003324	158598-18-6	Organic compounds	Organoheterocyclic compounds	Pyrroles	Substituted pyrroles
neg_2214	alpha-oxycodol	497.199	499.12	447.412	469.519	444.306	487.223	627.621	644.574	626.586	590.581	598.223	608.668	769.166	784.368	831.63	762.953	735.718	751.903	672.906	621.785	641.762	623.544	686.816	667.451	0.460424	3.41369e-07	1.12335	up	0.704482	2.07215e-08	1.14663	up	0.377746	8.81913e-07	1.17928	up	--	--	--	--	--	--	HMDB0061077	--	Organic compounds	Benzenoids	Phenanthrenes and derivatives	--
neg_2217	8-Phenyltheophylline	3020.22	3111.25	2963.54	2986.76	2901.95	3032.42	1818.18	1847.92	1847.53	1892.31	1889.2	1840.31	1795.98	1775.69	1790.4	1739	1925.81	1838.13	1964.26	1901.48	1844.78	1902.29	1914.61	2042.53	-0.638905	1.19524e-10	1.15385	down	-0.7296	3.8781e-11	1.15878	down	-0.69413	6.16266e-09	1.22321	down	--	--	--	--	--	--	HMDB0247463	--	Organic compounds	Organoheterocyclic compounds	Imidazopyrimidines	Purines and purine derivatives
neg_2218	Tatridin B	112.236	104.386	120.301	110.221	80.924	105.663	298.932	286.106	279.912	290.146	263.905	274.112	451.898	424.85	435.056	394.436	419.23	402.517	250.585	235.37	237.322	231.505	222.451	229.027	1.14992	1.22427e-08	1.14652	up	1.99605	5.16221e-10	1.15879	up	1.41774	4.33807e-10	1.21675	up	--	--	--	--	--	--	HMDB0036931	41653-76-3	Organic compounds	Lipids and lipid-like molecules	Prenol lipids	Terpene lactones
neg_2225	(Z)-7-[(1R,2R,3R)-3-Hydroxy-2-[(E,3R)-3-hydroxy-4-phenoxybut-1-enyl]-5-oxocyclopentyl]-N-methylsulfonylhept-5-enamide	391.516	407.873	363.673	385.866	361.099	359.298	776.936	825.323	694.598	723.283	767.62	708.708	548.755	536.997	544.753	509.065	566.963	544.759	174.775	190.383	185.138	152.401	238.226	245.068	-0.93617	6.98414e-06	1.11355	down	0.51875	4.66118e-08	1.13863	up	0.986529	1.07391e-06	1.20692	up	--	--	--	--	--	--	HMDB0247124	--	Organic compounds	Lipids and lipid-like molecules	Fatty Acyls	Eicosanoids
neg_2238	Metapro	2935.97	3004.54	2684.07	2779.82	2654.05	2683.12	2361.19	2362.24	2365.98	2571.08	2435.99	2250.72	2465.79	2371.4	2373.98	2254.55	2424.36	2322.23	4015.73	3947.3	3744.64	3703.87	3686.6	4116.88	0.471624	7.44276e-07	1.119	up	-0.236294	0.000337587	1.03956	down	-0.222665	0.000428874	1.05856	down	--	--	--	--	--	--	HMDB0256718	--	Organic compounds	Organic acids and derivatives	Carboxylic acids and derivatives	Amino acids, peptides, and analogues
neg_2241	2-Ethyl-2-oxazoline	219.532	217.426	179.908	190.066	167.151	149.985	366.05	348.393	378.181	385.143	366.634	367.624	476.985	504.466	507.384	468.859	473.408	479.918	467.657	446.565	447.548	452.35	435.246	461.675	1.27012	1.86509e-07	1.14953	up	1.3728	1.12995e-08	1.15367	up	0.976639	1.69364e-06	1.20019	up	--	--	--	--	--	--	HMDB0245112	--	Organic compounds	Organoheterocyclic compounds	Azolines	Oxazolines
neg_2243	9-(3,4-Dihydroxybutyl)guanine	60.3601	35.2924	12.4983	26.0048	24.345	32.1831	129.38	139.589	126.625	100.702	94.5716	109.532	97.2374	106.233	103.431	99.6723	68.248	83.5407	756.778	720.749	684.26	684.667	672.853	685.287	4.46271	2.43151e-10	1.15921	up	1.55002	4.20874e-05	1.05986	up	1.87699	6.09267e-06	1.15353	up	--	--	--	--	--	--	HMDB0247573	--	Organic compounds	Organoheterocyclic compounds	Imidazopyrimidines	Purines and purine derivatives
neg_2244	Tetrahydroneopterin	63.6211	54.6794	26.6256	27.8926	42.9263	32.0583	522.507	548.405	509.199	410.204	420.873	463.396	371.942	407.281	391.674	325.825	291.139	336.062	1776.88	1713.72	1579.57	1619.27	1641.43	1626.02	5.32843	1.26802e-08	1.16	up	3.09946	2.41578e-06	1.14394	up	3.53609	2.67246e-06	1.20962	up	--	--	--	--	--	--	HMDB0000942	25976-00-5	Organic compounds	Organoheterocyclic compounds	Pteridines and derivatives	Pterins and derivatives
neg_2245	(2Z)-5-Hydroxydec-2-enedioylcarnitine	3971.05	4147.9	3649.35	3787.27	3612.33	3873.68	3192.71	3382.97	3088.3	3418.95	3193.45	3105.34	2362.72	2400.38	2310.71	2228.61	2281.74	2334.12	4962.25	4757.27	4505.88	4527.45	4541.05	4742.03	0.283038	2.13383e-05	1.07179	up	-0.727257	2.50395e-06	1.14683	down	-0.249542	0.000192266	1.08966	down	--	--	--	--	--	--	HMDB0241092	--	Organic compounds	Lipids and lipid-like molecules	Fatty Acyls	Fatty acid esters
neg_2253	Amobarbital	100.958	105.63	96.7995	84.7523	80.5638	101.086	317.791	339.735	372.456	358.886	326.41	332.2	716.828	675.153	732.194	701.217	618.986	635.033	322.321	331.12	352.633	343.388	316.188	305.19	1.79031	2.95291e-09	1.15452	up	2.83986	2.32129e-07	1.15876	up	1.84535	1.96446e-08	1.21865	up	C07536	--	--	--	--	--	HMDB0015440	57-43-2	Organic compounds	Organoheterocyclic compounds	Diazines	Pyrimidines and pyrimidine derivatives
neg_2255	7-Methylthioheptyl-desulfoglucosinolate	3509.08	3468.79	3294.92	3267.52	3284.02	3386.67	2573.72	2633.33	2650.26	2815.03	2627.67	2662.48	4647.11	4553.44	4578.58	4404.02	4731.56	4641.16	3933.34	3870.21	3661.67	3702.4	3791.16	4168.7	0.194468	0.000519603	1.01427	up	0.447218	2.59906e-09	1.15042	up	-0.340455	1.96526e-07	1.1938	down	C21650	--	--	--	--	--	--	--	--	--	--	--
neg_2256	(R)-pantolactone	114.024	113.114	89.6081	78.4122	98.0787	88.8879	177.611	177.198	194.166	124.305	158.619	163.686	24.3653	29.2672	26.2613	14.6991	21.9331	29.5142	573.676	581.724	540.86	536.181	513.106	474.173	2.46753	1.42068e-07	1.15319	up	-1.99496	1.39951e-05	1.12391	down	0.774217	0.000276515	1.08857	up	C01012	--	--	--	--	--	HMDB0059876	599-04-2	Organic compounds	Organoheterocyclic compounds	Lactones	Gamma butyrolactones
neg_2259	N-[(3s)-2-Oxotetrahydrofuran-3-Yl]butanamide	1235.99	1292.34	1053.81	1120.36	1055.04	1116.5	126.112	113.283	110.09	114.681	107.736	106.367	48.8139	47.8943	46.9414	46.336	46.8213	48.8511	284.209	275.239	261.144	265.044	249.481	246.957	-2.11934	2.47585e-06	1.14993	down	-4.5888	1.18608e-06	1.15734	down	-3.34123	1.46624e-06	1.21849	down	--	--	--	--	--	--	HMDB0247190	--	Organic compounds	Organic acids and derivatives	Carboxylic acids and derivatives	Amino acids, peptides, and analogues
neg_2264	His Asp Tyr Lys	7501.11	7428.47	6940.83	7064.54	7099.41	6898.49	3200.1	3308.98	3289.28	3553.05	3354.97	3248.37	3221.88	3150.84	3129.69	3015.86	3169.48	3110.1	5557.11	5392.83	5135.76	5205.57	5205.09	5777.28	-0.411726	2.34855e-07	1.12512	down	-1.19151	4.19503e-08	1.16075	down	-1.10535	3.19933e-09	1.22212	down	--	--	--	--	--	--	--	--	--	--	--	--
neg_2268	Cyclo(D-trp-D-asp-pro-D-val-leu)	22873.7	22905.7	20624.5	21606.5	21118.1	22365.2	16277.8	16643.8	16247.8	16236.3	16085.2	15970.2	19545	19090.8	19142.8	18597	18334.3	18559.1	27367.2	27068.9	26214.3	26273.6	27177.9	27225.7	0.295	4.75503e-06	1.11937	up	-0.215242	0.00017539	1.06356	down	-0.432095	1.343e-05	1.19847	down	--	--	--	--	--	--	HMDB0249361	--	Organic compounds	Organic acids and derivatives	Carboxylic acids and derivatives	Amino acids, peptides, and analogues
neg_2270	1-Methyl-2-pyrrolecarboxaldehyde	2030.47	2051.18	1870.49	1927.34	1917.14	1961.86	414.186	408.21	433.627	460.585	464.203	435.948	109.354	94.2541	69.28	98.7006	111.705	98.0001	1033.63	1024.52	986.598	1007.48	964.401	999.017	-0.966911	3.49077e-08	1.1561	down	-4.33829	4.39102e-09	1.1635	down	-2.16785	3.09192e-09	1.22523	down	--	--	--	--	--	--	HMDB0040582	1192-58-1	Organic compounds	Organic oxygen compounds	Organooxygen compounds	Carbonyl compounds
neg_2271	Indoleacetaldehyde	483.372	468.256	394.501	389.22	386.107	391.81	159.903	169.095	191.337	166.81	186.054	153.555	101.926	96.7687	111.519	102.966	117.117	102.815	224.06	227.089	199.387	236.923	213.154	232.613	-0.914642	4.97958e-05	1.11114	down	-1.98903	8.14288e-06	1.14537	down	-1.29147	1.16132e-05	1.19264	down	C00637	Tryptophan metabolism(ko00380);;Metabolic pathways(ko01100)	--	--	--	--	HMDB0001190	2591-98-2	Organic compounds	Organoheterocyclic compounds	Indoles and derivatives	Indoles
neg_2272	N-Acetyl-S-allylcysteine	16512.7	16792.8	15018.4	15880.9	15231.1	15978.4	3748.65	3824.1	3686.62	3770.72	3829.35	3671.21	1072.28	1046.05	1020.45	963.259	1009.41	1008.68	8207.88	8031.19	7745.98	7778.11	7617.63	7764.48	-1.01709	1.73188e-07	1.15402	down	-3.96257	4.38224e-08	1.16284	down	-2.08231	1.04873e-07	1.22428	down	--	--	--	--	--	--	HMDB0240543	--	Organic compounds	Organic acids and derivatives	Carboxylic acids and derivatives	Amino acids, peptides, and analogues
neg_2273	2-acetyl-1-pyrroline	182.282	152.724	172.856	146.478	161.042	120.054	26.9877	21.1085	30.9903	25.4817	32.385	20.3706	2.36813e-11	2.81149	2.36813e-11	2.36813e-11	2.36813e-11	2.36813e-11	72.8588	90.9564	80.5435	85.893	63.0313	84.6872	-0.968719	0.000107586	1.07587	down	-8.37816	1.10496e-05	1.14591	down	-2.5719	1.52536e-05	1.19799	down	--	--	--	--	--	--	HMDB0031308	85213-22-5	Organic compounds	Organoheterocyclic compounds	Pyrrolines	--
neg_2275	(10S,11S)-Pterosin C	82.061	91.6202	98.3371	84.5112	111.379	103.708	127.743	118.194	133.145	122.476	133.086	112.917	317.397	321.681	312.442	318.353	298.94	312.074	217.693	206.084	177.44	182.332	204.481	204.963	1.06147	2.92801e-07	1.13043	up	1.7183	2.72465e-11	1.16102	up	0.387147	0.000597239	1.04446	up	--	--	--	--	--	--	HMDB0030763	35938-43-3	Organic compounds	Benzenoids	Indanes	Indanones
neg_2286	Lys-Val-OH	1609.5	1559.64	1427.11	1535.75	1444.35	1467.85	1629.23	1654.68	1693.54	1748.68	1746.14	1666.39	1895	1930.7	1991.1	1822.42	1895.15	1829.9	2077.66	1988.49	1937.38	1994.88	2059.49	2181.04	0.436415	5.13925e-07	1.12126	up	0.329441	2.01787e-06	1.10915	up	0.164804	0.000664351	1.04491	up	--	--	--	--	--	--	--	--	--	--	--	--
neg_2295	3-Deoxy-D-glycero-D-galacto-2-nonulosonic acid	312.132	293.318	309.482	300.83	305.767	340.405	388.268	367.321	387.264	364.69	395.444	341.474	992.555	1084.8	1027.18	1036.59	988.938	994.435	630.794	582.532	507.151	522.218	616.269	581.905	0.885971	1.60596e-05	1.12634	up	1.71779	1.43455e-09	1.1615	up	0.269568	0.000150146	1.08704	up	--	--	--	--	--	--	HMDB0000425	22594-61-2	Organic compounds	Organic oxygen compounds	Organooxygen compounds	Carbohydrates and carbohydrate conjugates
neg_2296	(9S,10E,12Z,15Z)-9-Hydroxy-10,12,15-octadecatrienoic acid	2021.08	2050.91	1919.54	1999.51	1740.08	2058.02	817.176	831.257	773.48	814.423	745.924	796.605	516.63	512.298	505.948	498.744	401.935	458.042	567.392	570.892	579.901	591.235	545.436	579.463	-1.77936	7.66408e-07	1.15451	down	-2.02652	6.67629e-08	1.15791	down	-1.30272	8.05659e-07	1.21623	down	--	--	--	--	--	--	HMDB0031934	89886-42-0	Organic compounds	Lipids and lipid-like molecules	Fatty Acyls	Lineolic acids and derivatives
neg_230	cyclotriphosphoric acid	1054.55	1118.37	952.243	1058.74	949.759	863.847	4222.42	4305.42	4218.09	4326.77	4473.78	4482.74	2604.36	2714.32	2617.3	2663.9	2556.6	2551.43	2730.17	2627.86	2498.6	2516.66	2568.55	2838.57	1.3957	1.41617e-09	1.15247	up	1.38906	9.96034e-11	1.16012	up	2.1177	3.08864e-13	1.22568	up	--	--	--	--	--	--	--	--	--	--	--	--
neg_2308	(2E,5Z,7E)-Decatrienoylcarnitine	189.158	226.749	159.311	166.607	153.103	139.178	317.057	292.024	328.265	383.415	344.36	305.471	404.769	369.459	394.778	357.773	368.793	372.553	411.729	389.129	406.661	402.294	420.487	468.015	1.27257	6.46566e-08	1.13449	up	1.13312	7.25363e-07	1.13635	up	0.930245	7.13117e-06	1.1502	up	--	--	LMFA07070016	Fatty Acyls [FA]	Fatty esters [FA07]	Fatty acyl carnitines [FA0707]	HMDB0240752	--	Organic compounds	Lipids and lipid-like molecules	Fatty Acyls	Fatty acid esters
neg_2312	Glutamylvaline	19.7649	15.7599	2.36813e-11	9.05412	2.36813e-11	4.28891	223.9	234.971	204.125	156.032	178.463	175.675	236.072	238.191	247.199	199.681	157.429	200.461	69.777	77.2659	75.8151	78.1345	81.9531	52.4613	3.15541	6.17634e-07	1.12183	up	4.71003	1.25272e-05	1.1377	up	4.58538	9.94757e-06	1.19913	up	--	--	--	--	--	--	HMDB0028832	5879-06-01	Organic compounds	Organic acids and derivatives	Carboxylic acids and derivatives	Amino acids, peptides, and analogues
neg_2313	Dendrodoine	387.74	412.111	357.59	363.538	349.821	369.599	488.09	506.425	480.461	511.044	480.746	472.328	1813.3	1799.81	1747.4	1728.2	1732.42	1736.11	1228.78	1224.32	1118.13	1145.07	1204.33	1197.25	1.66769	6.29036e-10	1.1584	up	2.2364	3.44277e-13	1.16392	up	0.391616	3.31397e-06	1.17339	up	--	--	--	--	--	--	HMDB0250998	--	Organic compounds	Organoheterocyclic compounds	Indoles and derivatives	Indolecarboxylic acids and derivatives
neg_2314	Furylacryloylalanyllysine	12800.6	12876.4	11647.2	12119.6	11646.8	12099.5	8449.04	8474.35	8588.78	9157.7	8917.15	8357.75	7883.21	7801.76	7675.44	7547.89	7853.85	7591.18	8424.4	8305.08	8062.7	8044.83	8243.16	8711.45	-0.555745	8.06504e-07	1.14008	down	-0.658974	1.89255e-06	1.15031	down	-0.494669	6.51474e-07	1.19722	down	--	--	--	--	--	--	HMDB0247373	--	Organic compounds	Organic acids and derivatives	Carboxylic acids and derivatives	Amino acids, peptides, and analogues
neg_2316	Anisatin	222.566	213.479	185.855	200.848	195.61	179.114	276.801	291.902	282.129	266.357	287.188	285.723	811.729	816.955	829.491	802.851	801.334	823.761	307.857	295.919	260.876	287.518	317.705	291.719	0.55689	4.87977e-06	1.09717	up	2.0287	9.39301e-14	1.16397	up	0.497117	6.1352e-06	1.17784	up	C09294	--	--	--	--	--	HMDB0302686	--	Organic compounds	Lipids and lipid-like molecules	Prenol lipids	Terpene lactones
neg_2325	Gentamicin A2	532.393	546.588	471.314	499.385	403.072	590.825	618.848	677.07	686.532	672.279	701.897	631.448	1001.56	1163.92	1070.81	1051.65	955.392	1027.07	887.027	791.119	859.851	865.598	1030.78	805.363	0.783728	1.26271e-05	1.08638	up	1.04279	9.12466e-08	1.13417	up	0.389925	0.000989523	1.05248	up	C17701	Neomycin, kanamycin and gentamicin biosynthesis(ko00524);;Biosynthesis of secondary metabolites(ko01110)	--	--	--	--	--	--	--	--	--	--
neg_2327	PI(22:3(10Z,13Z,16Z)/5-iso PGF2VI)	3269.36	3190.55	2974.06	3039.17	3006.43	2870.8	1396.89	1603.88	1565.57	1778.68	1646.1	1520.18	2340.08	2170.88	2170.66	2052.5	2368.12	2249.79	2341.39	2351.93	2089.22	2006.28	2114.03	2212.45	-0.484558	1.01439e-06	1.11231	down	-0.458751	1.09537e-06	1.11777	down	-0.948095	5.68011e-09	1.21016	down	--	--	--	--	--	--	HMDB0277839	--	--	--	--	--
neg_2329	N-OMEGA-PROPYL-L-ARGININE	1338.31	1305.49	1392.49	1264.14	1181.43	1219.81	2644.78	2684.44	2532.66	2403.5	2495.68	2498.14	6101.63	6226.08	6498.61	6429.8	5644.11	5906.34	2472.54	2558.74	2772.98	2661.89	2816.79	2375.67	1.02371	5.92964e-07	1.14253	up	2.25672	8.36805e-08	1.16025	up	0.986438	1.31423e-09	1.21672	up	--	--	--	--	--	--	HMDB0255219	--	Organic compounds	Organic acids and derivatives	Carboxylic acids and derivatives	Amino acids, peptides, and analogues
neg_2331	Platydesminium	8383.01	8180.59	8544.05	7906.4	7187.73	7510.02	15331.1	15767.5	14647.9	14030.2	13828.3	13857.2	29703.3	29650.3	29832.5	29448.6	26168.8	27510.9	12415.8	12924.3	13417.3	13187.4	13139.6	10967.5	0.672639	3.8277e-06	1.11719	up	1.85263	4.65182e-08	1.15901	up	0.874314	8.78366e-08	1.2058	up	--	--	--	--	--	--	HMDB0030342	--	Organic compounds	Organoheterocyclic compounds	Quinolines and derivatives	Dihydrofuranoquinolines
neg_2333	Octenoyl-L-carnitine	1116.02	1141.02	1032.1	1072.55	1056.15	970.103	2004.86	2018.81	2118.88	2537.09	2256.35	2096.9	1381.59	1365.15	1241.21	1255.73	1521.93	1380.38	2557.21	2433.61	2131	2143.16	2288.06	2604.01	1.1481	6.80733e-06	1.13682	up	0.350736	0.000285989	1.03225	up	1.02873	1.43336e-05	1.19276	up	--	--	--	--	--	--	HMDB0240723	--	Organic compounds	Organic acids and derivatives	Keto acids and derivatives	Medium-chain keto acids and derivatives
neg_2337	Petasitenine	5285.66	5313.46	4827.53	4947.13	4862.77	4831.14	5554.63	5796.68	5560.3	5766	5511.06	5402.51	5773.85	5642.48	5735.02	5540.1	5659.65	5576.34	3109.07	3144.38	2991.07	2917.01	3049.13	2987.72	-0.724403	5.6869e-07	1.14749	down	0.174239	0.000475433	1.04589	up	0.159868	0.000581271	1.05117	up	C10359	--	--	--	--	--	HMDB0030328	60102-37-6	Organic compounds	Organoheterocyclic compounds	Azaspirodecane derivatives	--
neg_2339	Senecionine	700.073	695.209	693.522	711.418	676.711	644.532	1134.85	1109.18	1214.81	1351.17	1242.32	1157.1	803.018	840.409	788.128	794.32	931.74	873.833	1672.48	1618.39	1411.51	1397.08	1574.74	1682.73	1.18288	8.27734e-06	1.1418	up	0.287817	0.000569021	1.0347	up	0.806727	1.3575e-05	1.19647	up	C06176	Biosynthesis of secondary metabolites(ko01110)	--	--	--	--	HMDB0242680	--	Organic compounds	Phenylpropanoids and polyketides	Macrolides and analogues	--
neg_2345	Ubiquinone-1	2.36813e-11	2.36813e-11	2.36813e-11	2.86312	2.36813e-11	2.36813e-11	38.0103	46.7846	38.4769	48.0703	20.5881	29.4847	170.942	157.247	161.333	153.728	177.74	165.471	238.339	240.248	238.051	214.722	250.112	228.26	8.94362	6.29426e-08	1.15938	up	8.42853	6.77106e-08	1.16212	up	6.27302	0.000332533	1.14975	up	--	--	--	--	--	--	HMDB0002012	727-81-1	Organic compounds	Lipids and lipid-like molecules	Prenol lipids	Quinone and hydroquinone lipids
neg_2348	dihydrohomopteroate	531.128	558.537	459.947	587.523	466.241	556.062	598.64	633.083	680.109	640.124	643.114	617.463	858.7	947.098	922.598	869.438	895.569	919.541	794.416	749.952	663.934	721.337	853.348	728.072	0.513798	7.64015e-05	1.04834	up	0.776745	2.19692e-07	1.13869	up	0.271081	0.00228194	1.00478	up	--	--	--	--	--	--	--	--	--	--	--	--
neg_2349	Butorphanol	5275.14	5444.93	4889.23	5372.55	5161.02	5365.62	3985.63	4193.03	4460.23	4866.83	4338.6	4414.95	4271.05	4323.52	4057.2	4203.77	4916.72	4588.56	6871.99	6467.58	6177.4	6137.25	6482.56	7323.2	0.32465	0.000327211	1.04708	up	-0.257346	0.00035821	1.0174	down	-0.262914	0.000221927	1.08509	down	C06863	--	--	--	--	--	HMDB0014749	58786-99-5	Organic compounds	Benzenoids	Phenanthrenes and derivatives	--
neg_2351	N-Methoxysuccinyl-Ala-Ala-Pro-Val	5813.83	5896.92	5123.61	5563.92	5225.98	5853.79	3094.32	3356.43	3252	3307.81	3215.45	3165.82	3431.59	3484.13	3471.24	3471.33	3587.43	3479.41	3951.08	3870.68	3776.41	3702.65	3941.35	4063.23	-0.52255	1.49814e-05	1.1203	down	-0.677978	1.613e-05	1.14037	down	-0.787766	4.33187e-06	1.20571	down	--	--	--	--	--	--	HMDB0255168	--	Organic compounds	Organic acids and derivatives	Carboxylic acids and derivatives	Amino acids, peptides, and analogues
neg_2354	Nonioside B	3600.81	3447.33	3107.14	3216.95	3327.33	3158.88	4228.28	4497.58	4447.56	4505.91	4232.29	4444	5504.74	5837.87	5526.72	5550.6	5880.19	5798.82	7237.61	7443.36	6839.41	7084.28	7108.9	7502.69	1.12182	1.04441e-10	1.15595	up	0.779975	6.69451e-10	1.15386	up	0.408359	1.15809e-06	1.18513	up	--	--	--	--	--	--	HMDB0303582	--	Organic compounds	Organic oxygen compounds	Organooxygen compounds	Carbohydrates and carbohydrate conjugates
neg_2359	(2Z)-dec-2-enedioylcarnitine	2365.9	2487.34	2311.19	2407.3	2230.05	2348.32	1662.62	1755.32	1783.92	1822.57	1829.86	1748.12	2822.51	2630.29	2619.2	2688.51	2872.44	2856.89	3308.47	3323.05	3078.03	3194.45	3060.61	3781.31	0.480742	0.000165987	1.08433	up	0.220765	8.59096e-05	1.05113	up	-0.416421	2.69493e-07	1.19601	down	--	--	--	--	--	--	HMDB0241084	--	Organic compounds	Lipids and lipid-like molecules	Fatty Acyls	Fatty acid esters
neg_2361	3-nitro-L-tyrosine	968.389	884.016	428.228	551.659	744.643	596.404	40.2758	42.4085	66.5697	25.75	35.1839	25.9069	59.8546	48.9259	68.3312	65.237	47.57	45.6718	37.9198	29.7953	47.2385	35.4424	43.3146	16.3013	-4.31266	0.00053981	1.07701	down	-3.63643	0.000630131	1.07416	down	-4.14376	0.000547724	1.13601	down	--	--	--	--	--	--	--	--	--	--	--	--
neg_2363	Isoleucyl-Phenylalanine	3291.68	3311.67	2890.11	2843.14	3140.83	2681.23	1486.2	1498.44	1533.16	1615.17	1733.89	1464.31	978.946	1009.23	826.212	910.217	1037.95	1069.25	1222.6	1165.59	1075.81	1090.18	1047.8	1285.22	-1.39867	1.96652e-06	1.14169	down	-1.63865	1.26552e-06	1.14765	down	-0.960526	6.89137e-06	1.19229	down	--	--	--	--	--	--	HMDB0028914	--	Organic compounds	Organic acids and derivatives	Carboxylic acids and derivatives	Amino acids, peptides, and analogues
neg_2367	Acolongifloriside K	7135.95	7007.39	6257.97	6548.74	6367.7	6564.47	5468.18	5588.33	5392.26	5526.11	5413.21	5308.05	5848.97	5765.69	5672.85	5540.24	5652.77	5619.04	7994.93	7903.78	7504.03	7436.27	7570.87	7924.34	0.216332	0.000171724	1.03396	up	-0.225992	0.000686413	1.04524	down	-0.286625	0.000232043	1.14248	down	--	--	--	--	--	--	HMDB0247956	--	Organic compounds	Lipids and lipid-like molecules	Steroids and steroid derivatives	Steroid lactones
neg_2370	10beta,14beta-Dihydroxytaxa-4(20),11-dien-5alpha-yl acetate	99.1132	96.1722	71.0968	71.9921	76.7508	77.7871	197.352	191.664	224.147	286.11	227.413	223.509	201.299	237.529	164.35	175.477	258.401	209.601	556.493	536.455	445.325	452.112	435.626	520.865	2.57978	3.40105e-06	1.14556	up	1.33866	0.000163024	1.08513	up	1.45376	4.68935e-05	1.16855	up	C20151	Diterpenoid biosynthesis(ko00904);;Biosynthesis of secondary metabolites(ko01110)	--	--	--	--	--	--	--	--	--	--
neg_2376	L-Dihydroanticapsin	3.46301	2.36813e-11	2.36813e-11	2.36813e-11	2.36813e-11	3.41508	36.6068	45.9999	39.8609	35.4682	28.5363	39.5269	216.777	201.06	205.179	200.944	173.641	188.423	118.723	135.776	126.219	126.954	116.571	111.483	6.74102	1.7603e-07	1.15678	up	7.42991	3.98051e-07	1.15935	up	5.03816	6.56158e-06	1.20041	up	C20940	Biosynthesis of various antibiotics(ko00998);;Metabolic pathways(ko01100);;Biosynthesis of secondary metabolites(ko01110)	--	--	--	--	--	--	--	--	--	--
neg_2377	(3beta,6beta)-Furanoeremophilane-3,6-diol 6-acetate	469.274	453.196	398.822	450.103	406.681	472.853	637.009	699.01	640.914	525.284	537.556	601.534	1158.47	1243.13	1198.51	1179.54	949.006	1069.43	1382.11	1434.05	1526.43	1530.86	1524.81	1215.14	1.70009	2.43338e-06	1.14607	up	1.35863	6.20583e-06	1.14014	up	0.457959	0.000843305	1.06372	up	--	--	--	--	--	--	HMDB0034930	34335-95-0	Organic compounds	Lipids and lipid-like molecules	Prenol lipids	Sesquiterpenoids
neg_2381	Imidapril	1836.08	1783.22	1696.38	1723.52	1767.99	1795.12	1532.76	1555.1	1565.97	1454.25	1493.82	1541.95	2137.24	2032.71	2117.38	2071.06	2031.35	2024.39	2349.26	2311.88	2348.28	2313.93	2298.76	2456.31	0.409108	5.70189e-09	1.14522	up	0.227604	9.57364e-07	1.11644	up	-0.213505	4.84179e-06	1.15881	down	--	--	--	--	--	--	HMDB0041907	89371-37-9	Organic compounds	Organic acids and derivatives	Carboxylic acids and derivatives	Amino acids, peptides, and analogues
neg_2388	Senecionine N-oxide	2119.87	2120.89	1864.13	1931.58	1726.45	2028.99	2714.45	2796.78	2609.9	2477.76	2570.07	2623.65	3547.12	3457.83	3562.62	3442.51	3378.59	3254.66	3702.9	3625.18	3652.93	3584.06	3806.26	3736.06	0.906732	2.21327e-08	1.15205	up	0.80788	1.24757e-08	1.14834	up	0.421453	1.23928e-05	1.15108	up	C15612	Biosynthesis of secondary metabolites(ko01110)	--	--	--	--	HMDB0258230	--	Organic compounds	Alkaloids and derivatives	--	--
neg_2389	Heptenal	163.853	161.762	148.588	155.992	159.979	159.718	254.433	275.374	287.358	286.583	280.905	282.994	207.759	203.264	192.628	179.281	217.677	196.904	124.129	126.35	111.464	103.8	101.72	104.122	-0.500197	2.39412e-05	1.10037	down	0.334204	0.000255108	1.06351	up	0.811978	1.33687e-07	1.21499	up	--	--	--	--	--	--	--	--	--	--	--	--
neg_2390	5-[(2R)-2-Aminopropyl]cyclohexa-1,5-diene-1-carboxylic acid	140.428	131.208	120.335	143.108	155.255	157.314	64.3645	47.7585	56.4934	62.6415	54.5191	62.9727	4.83761	12.6552	9.02442	2.36813e-11	4.49333	8.24439	46.0439	48.9576	45.0136	30.4706	42.8654	69.9353	-1.5812	3.00372e-07	1.12379	down	-4.43252	5.70518e-07	1.15326	down	-1.28127	3.53832e-06	1.19311	down	--	--	--	--	--	--	HMDB0257834	--	Organic compounds	Organic acids and derivatives	Carboxylic acids and derivatives	Amino acids, peptides, and analogues
neg_2392	4-Isopropyl-2-methylthiazole	43.2728	43.3706	37.1074	21.4095	19.1591	36.1435	286.174	302.369	285.572	181.853	228.86	265.876	500.227	507.078	531.444	492.754	385.928	462.213	187.753	208.062	206.897	225.449	211.238	180.059	2.60483	1.16054e-08	1.14908	up	3.84448	2.12731e-06	1.15173	up	2.95152	3.74403e-05	1.18603	up	--	--	--	--	--	--	HMDB0040100	32272-52-9	Organic compounds	Organoheterocyclic compounds	Azoles	Thiazoles
neg_2399	KAPA	4334.68	4639.41	4532.09	4590.89	4695.18	4853.37	3455.8	3724.62	3751.88	3458.45	3509.3	3501.08	2110.97	2013.5	2010.15	2015.63	2141.81	2064.28	2000.49	1769.63	1797.43	1688	1806.59	2007.88	-1.32039	9.93201e-11	1.1559	down	-1.1618	3.63134e-08	1.16	down	-0.369364	6.63577e-07	1.18509	down	C01092	Biotin metabolism(ko00780);;Metabolic pathways(ko01100);;Biosynthesis of cofactors(ko01240)	--	--	--	--	HMDB0240687	682799-71-9	Organic compounds	Lipids and lipid-like molecules	Fatty Acyls	Fatty acids and conjugates
neg_2401	2beta,9xi-Dihydroxy-8-oxo-1(10),4,11(13)-germacratrien-12,6alpha-olide	331.858	373.012	376.028	364.821	391.568	412.35	1073.97	1076.19	987.431	727.156	896.798	881.366	1441.69	1404.3	1428.76	1366.03	1130.3	1278.05	1099.41	1084.75	1131.37	1102.06	1158.24	1001.61	1.54784	5.87486e-09	1.1553	up	1.83914	2.75971e-06	1.14971	up	1.32675	0.000100342	1.17178	up	--	--	--	--	--	--	HMDB0036662	--	Organic compounds	Lipids and lipid-like molecules	Prenol lipids	Terpene lactones
neg_2403	Raucaffricine	783.197	787.638	727.804	751.869	767.534	783.055	541.933	529.698	466.529	467.049	525.534	525.849	631.778	621.084	615.328	629.811	594.596	609.778	2318.51	2362.67	2343.07	2342.93	2420.24	2457.44	1.63039	6.39044e-11	1.16063	up	-0.313527	7.22879e-07	1.13432	down	-0.590054	9.84903e-08	1.20244	down	C02074	Indole alkaloid biosynthesis(ko00901);;Biosynthesis of secondary metabolites(ko01110)	--	--	--	--	--	--	--	--	--	--
neg_2404	Oleandrin	4417.85	4381.89	3970.12	4123.13	3968.1	4261.4	2924.11	3053.57	2880.08	2846.92	2768.86	2741.75	3496.15	3352.79	3369.17	3340.31	3249.83	3164.22	5154.43	5195.03	4935.23	5006.9	5053.87	5208.74	0.282392	1.14117e-05	1.1059	up	-0.330966	1.61836e-05	1.10238	down	-0.545288	6.38425e-07	1.19831	down	C19987	--	LMST01120025	Sterol Lipids [ST]	Sterols [ST01]	Cardanolides and derivatives [ST0112]	--	--	--	--	--	--
neg_2408	PA(2:0/PGD1)	4643.99	4449.13	3851.78	4219.79	4354.11	4396.84	3269.9	3314.5	3072.2	3299.89	3089.57	3211.67	3318.8	3243.84	3247.71	3222.23	3287.81	3281.13	6260.47	5924.22	5712.82	5449.98	6131.83	6053.74	0.455339	2.05825e-06	1.1063	up	-0.402857	0.000176485	1.10546	down	-0.428385	4.81187e-05	1.1637	down	--	--	--	--	--	--	HMDB0266577	--	--	--	--	--
neg_2409	Proansamycin X	7443.56	7168.2	6567.59	6707.6	6585.48	6959.48	5926.76	5955.19	5743.73	5440.9	5602.12	5687.97	6055.2	5987.03	6060.38	5876.45	5509.88	5635.87	8006.47	8167.89	8040.94	8151.86	8175.87	7983.63	0.228035	0.000283353	1.08072	up	-0.238252	0.00020585	1.03537	down	-0.270153	0.000104722	1.12352	down	C12176	Biosynthesis of ansamycins(ko01051);;Biosynthesis of secondary metabolites(ko01110)	LMPK05000006	Polyketides [PK]	Ansamycins and related polyketides [PK05]	--	--	--	--	--	--	--
neg_2411	Dibekacin	3236.34	3365.33	3183.64	3303.22	3223.97	3206.55	2222.06	2209.22	2112.64	2343.24	2272.68	2280.11	2236.5	2173.63	2196.48	2142.98	2289.89	2188.27	3009.05	2891.59	2832.4	2769.45	2935.78	3129.01	-0.151991	0.0007021	1.00592	down	-0.561314	1.35203e-10	1.15844	down	-0.538354	5.15027e-10	1.21686	down	--	--	--	--	--	--	HMDB0251157	--	Organic compounds	Organic oxygen compounds	Organooxygen compounds	Carbohydrates and carbohydrate conjugates
neg_2419	N-ethylmaleimide	123.288	111.696	65.2503	83.1961	64.8368	98.1886	425.129	433.07	399.216	240.406	306.725	366.81	639.42	623.8	697.459	653.84	453.491	561.758	177.801	205.184	260.36	262.188	237.987	137.087	1.22865	0.000877923	1.00303	up	2.7317	1.09999e-05	1.13633	up	1.99042	0.000152099	1.14869	up	C02441	--	--	--	--	--	HMDB0255137	--	Organic compounds	Organoheterocyclic compounds	Pyrrolidines	Pyrrolidones
neg_2424	Isoleucyl-Tryptophan	752.708	771.629	670.908	721.259	733.7	679.642	262.482	263.792	265.834	269.445	294.67	297.019	345.124	363.626	349.872	345.647	363.709	333.053	393.652	379.787	358.121	355.027	368.402	390.547	-0.947255	3.83407e-07	1.14729	down	-1.04322	7.40863e-07	1.15286	down	-1.38902	8.43646e-08	1.21804	down	--	--	--	--	--	--	HMDB0028918	--	Organic compounds	Organic acids and derivatives	Carboxylic acids and derivatives	Amino acids, peptides, and analogues
neg_2430	LysoPC 15:1	1982.49	2219.94	2146.1	2011.99	1960.02	1918.69	1572.39	1501.72	1427.55	1575.28	1560.97	1537.7	1605.72	1465.16	1497.48	1429.96	1470.22	1400.96	2834.27	2951.18	2718.8	2909.85	2753.54	3131.1	0.499154	1.23552e-06	1.11541	up	-0.464589	6.78566e-06	1.11118	down	-0.415637	2.29064e-05	1.16605	down	--	--	--	--	--	--	--	--	--	--	--	--
neg_2437	Tenuazonic acid	1700.4	1601.27	1603.01	1540.78	1392.66	1618	3003.07	2939.18	2916.71	2668.83	2839.42	2768.48	2166.49	2061.09	2121.09	2073.97	1939.72	1924.39	1999.46	2083.98	2076.98	2198.03	2027.92	2071.77	0.397769	5.22747e-06	1.10672	up	0.377782	1.03204e-05	1.08519	up	0.857684	3.96615e-09	1.21168	up	C08511	--	--	--	--	--	HMDB0036074	610-88-8	Organic compounds	Organoheterocyclic compounds	Pyrrolines	--
neg_2438	Phe-Phe-Pro-Arg	1795.51	1855.28	1714.78	1735.45	1645.56	1682.37	1535.14	1573.97	1600.6	1531.86	1497.77	1507.64	1610.97	1560.32	1544	1510.7	1514.03	1477.25	2399.92	2366.84	2265.59	2257.21	2265.78	2447.49	0.425125	1.41637e-07	1.1292	up	-0.178184	0.000498744	1.01145	down	-0.17354	0.000642087	1.06997	down	--	--	--	--	--	--	HMDB0304807	--	Organic compounds	Organic acids and derivatives	Carboxylic acids and derivatives	Amino acids, peptides, and analogues
neg_2444	7-[(6-Hydroxy-3,7-dimethyl-2,7-octadienyl)oxy]-2H-1-benzopyran-2-one	354.687	350.136	313.505	325.671	343.313	322.185	502.102	473.253	471.797	456.751	433.012	484.512	687.724	630.252	649.892	583.235	609.683	637.103	470.714	471.304	505.607	471.527	499.975	544.356	0.56046	2.95322e-06	1.12038	up	0.918364	2.75178e-07	1.14886	up	0.489591	1.15553e-06	1.18368	up	--	--	--	--	--	--	HMDB0039063	118584-19-3	Organic compounds	Phenylpropanoids and polyketides	Coumarins and derivatives	--
neg_2445	4,11,17-Trihydroxy-5,7,9,13,15,19-docosahexaenoic acid	3006.34	3015.91	2802.74	2843.17	2803.31	2774.17	1870.51	1777.61	1913.51	1918.78	2060.39	1814.87	1431.12	1386.09	1354.72	1339.89	1505.03	1395.8	1621.65	1611.4	1606.38	1523.52	1576.64	1731.11	-0.834541	4.36305e-09	1.15208	down	-1.0356	3.12496e-09	1.15808	down	-0.602817	1.64416e-08	1.20534	down	--	--	--	--	--	--	--	--	--	--	--	--
neg_2448	Gamabufotalin	217.068	233.396	192.287	200.247	212.502	211.425	250.352	239.771	254.07	246.197	241.104	226.574	145.536	150.65	142.259	127.641	160.907	124.245	646.432	611.447	574.649	566.751	597.62	684.359	1.53887	7.81844e-07	1.14901	up	-0.573697	6.60761e-06	1.09293	down	0.202727	0.00147296	1.00704	up	C16962	--	LMST01130026	Sterol Lipids [ST]	Sterols [ST01]	Bufanolides and derivatives [ST0113]	HMDB0252604	--	Organic compounds	Lipids and lipid-like molecules	Steroids and steroid derivatives	Steroid lactones
neg_2451	Cyclosquamosin C	12312.5	12390.7	11284.9	11663	11147.3	11432.1	8288.73	8379.16	8092.34	8265.83	8058.95	7951.59	9087.43	8883.47	8861.53	8591.59	8452.71	8433.97	10474.7	10431	9859.78	10206.5	10302.9	10297.6	-0.18981	0.000557071	1.03337	down	-0.424989	3.49366e-06	1.12865	down	-0.518237	4.77588e-06	1.20324	down	--	--	--	--	--	--	HMDB0303376	--	Organic compounds	Organic acids and derivatives	Carboxylic acids and derivatives	Amino acids, peptides, and analogues
neg_2452	PI(22:2(13Z,16Z)/PGJ2)	5968.22	6184.52	5543.1	5658.47	5534.09	5882.27	3653.37	3720.85	3687.44	3766.73	3788.46	3584	6646.25	6583.55	6659.55	6429.4	6719.71	6217.47	4711.61	4685.05	4345.14	4606.67	4624.94	4638.27	-0.332593	1.45858e-05	1.10749	down	0.175039	0.000283124	1.0177	up	-0.647256	1.85482e-06	1.21093	down	--	--	--	--	--	--	HMDB0277723	--	--	--	--	--
neg_2463	Paromamine	2.36813e-11	2.36813e-11	2.36813e-11	4.73124	2.36813e-11	2.36813e-11	39.237	41.3359	30.4671	35.1693	31.2167	36.7548	109.226	111.51	133.984	116.822	115.943	119.505	35.9759	33.4307	34.0463	31.8391	40.414	26.6908	5.41883	1.10503e-06	1.14087	up	7.22333	1.88693e-07	1.15929	up	5.50047	4.37855e-07	1.20931	up	C01743	Neomycin, kanamycin and gentamicin biosynthesis(ko00524);;Biosynthesis of secondary metabolites(ko01110)	--	--	--	--	--	--	--	--	--	--
neg_2470	5-Hydroxytryptoline	267.571	286.971	259.524	257.515	284.839	300.113	509.747	562.055	512.28	517.709	527.228	515.889	588.086	549.421	563.038	561.428	590.946	575.498	333.936	341.346	324.434	314.495	308.285	326.373	0.23447	0.00029691	1.01607	up	1.04938	3.39455e-11	1.15891	up	0.924851	5.96527e-10	1.21643	up	--	--	--	--	--	--	HMDB0256638	--	Organic compounds	Organoheterocyclic compounds	Indoles and derivatives	Pyridoindoles
neg_2473	N-Lauroyl Glutamic acid	21.8149	28.4289	14.0125	28.8912	30.4127	31.3243	74.6322	85.8939	70.6536	88.8631	81.8541	83.839	79.4684	100.042	83.9847	82.5851	128.004	112.074	200.241	166.417	168.212	133.427	211.206	194.839	2.79419	2.53081e-05	1.12814	up	1.9201	0.000117758	1.09317	up	1.64898	6.88482e-08	1.19765	up	--	--	--	--	--	--	HMDB0242032	--	Organic compounds	Organic acids and derivatives	Carboxylic acids and derivatives	Amino acids, peptides, and analogues
neg_2479	polyneuridine aldehyde	991.234	1025.83	941.118	985.79	908.278	990.066	1451.74	1520.49	1549.27	1340.78	1429.8	1420.14	2225.05	2188.46	2172.86	2068.47	1974.24	2037.99	1656.47	1739.44	1660.01	1713.91	1708.39	1673.62	0.797131	3.94725e-11	1.15664	up	1.11647	5.12541e-08	1.15628	up	0.576502	9.47421e-07	1.19562	up	C11632	Indole alkaloid biosynthesis(ko00901);;Biosynthesis of secondary metabolites(ko01110)	--	--	--	--	HMDB0304467	--	Organic compounds	Alkaloids and derivatives	Macroline alkaloids	--
neg_2480	Bufotalin	11936.6	12103.8	11127.4	11703.7	11064.9	11791.3	6784.58	6859.2	6848.84	6918.07	6772.69	6693.39	7798.92	7521.21	7463.39	7198.95	7616.1	7380.62	20964.2	20743.5	20160.7	20482.8	20193.4	22067.3	0.837639	2.43553e-09	1.15407	up	-0.632474	9.86901e-08	1.15233	down	-0.77045	6.4972e-07	1.21934	down	C16923	--	LMST01130023	Sterol Lipids [ST]	Sterols [ST01]	Bufanolides and derivatives [ST0113]	HMDB0249432	--	Organic compounds	Lipids and lipid-like molecules	Steroids and steroid derivatives	Steroid lactones
neg_2483	taurocholic acid	5333.73	5268.13	4645.34	4932.88	4831.09	5010.44	4146.26	4120.06	4090.48	4079.89	4177.55	4024.78	4489.6	4312.42	4260.06	4170.3	4138.27	4107.39	7452.14	7419.61	7071.23	7261.63	7321.79	7804.4	0.562308	1.64611e-08	1.1408	up	-0.236747	0.000291921	1.03888	down	-0.285056	0.000290981	1.14576	down	C05122	Secondary bile acid biosynthesis(ko00121);;Taurine and hypotaurine metabolism(ko00430);;Metabolic pathways(ko01100)	LMST05040001	Sterol Lipids [ST]	Steroid conjugates [ST05]	Taurine conjugates [ST0504]	HMDB0000036	81-24-3	Organic compounds	Lipids and lipid-like molecules	Steroids and steroid derivatives	Bile acids, alcohols and derivatives
neg_2487	Val-Val-Val	499.841	526.732	475.145	490.255	485.886	430.587	686.394	661.784	747.792	791.486	788.518	743.849	181.03	193.825	163.379	164.163	222.374	194.661	709.547	689.317	643.352	650.36	624.296	725.184	0.47484	5.77686e-06	1.09657	up	-1.37748	1.65665e-08	1.14869	down	0.603739	7.19475e-06	1.17077	up	--	--	--	--	--	--	HMDB0094676	--	Organic compounds	Organic acids and derivatives	Carboxylic acids and derivatives	Amino acids, peptides, and analogues
neg_2488	Gabazine	962.587	958.38	843.173	866.624	858.89	909.014	1080.66	1034.86	1051.92	1014.76	1007.99	1038.15	1159.06	1174.57	1159.07	1089.82	1208.04	1141.19	1074.8	1124.44	1122.86	1085.15	1053.94	1127.18	0.287318	3.73048e-05	1.08109	up	0.360617	3.82957e-06	1.10651	up	0.206242	0.000522373	1.07916	up	--	--	--	--	--	--	HMDB0252568	--	Organic compounds	Organoheterocyclic compounds	Diazines	Pyridazines and derivatives
neg_2490	Macrolactin-A	846.305	873.52	758.961	767.605	724.343	801.646	940.557	1010.68	974.23	914.364	931.027	879.542	1200.87	1167.64	1162.14	1107.35	1109.3	1038.11	1171.72	1167.58	1125.56	1146.67	1178.46	1222.58	0.555233	6.24458e-07	1.13363	up	0.507728	1.38782e-06	1.11165	up	0.243644	0.000670099	1.03241	up	--	--	--	--	--	--	HMDB0254292	--	Organic compounds	Phenylpropanoids and polyketides	Macrolides and analogues	--
neg_2492	C75 trans	228.816	218.824	199.494	219.246	183.137	202.635	111.412	113.406	119.021	99.558	105.823	113.258	164.493	162.101	157.443	138.84	134.052	146.764	272.055	260.992	249.066	253.638	244.32	259.258	0.297891	0.000291573	1.03001	up	-0.470505	6.74728e-05	1.05636	down	-0.918464	4.98028e-06	1.19461	down	--	--	--	--	--	--	HMDB0249518	--	Organic compounds	Organoheterocyclic compounds	Lactones	Gamma butyrolactones
neg_2494	LysoPE 181	4963.09	4855.84	4483.02	4631.57	4580.92	4540.08	2357.62	2327.11	2432.63	2482.58	2392.44	2377.56	2353.34	2352.26	2270.59	2234.92	2298.27	2223.85	4089.37	4042.63	3785.13	3918.59	3892.51	4292.48	-0.223954	9.01529e-05	1.03832	down	-1.03056	1.36059e-07	1.15824	down	-0.965178	1.83038e-07	1.21985	down	--	--	--	--	--	--	--	--	--	--	--	--
neg_2495	Ethyl 4-[[2-[[(5Z)-5-(2,6-dioxo-1,3-dipropylpurin-8-ylidene)-1-methyl-2H-pyrazol-3-yl]oxy]acetyl]amino]benzoate	1765.24	1723.4	1589.45	1674	1623.74	1652.57	575.315	571.576	620.826	581.283	626.928	577.242	871.393	903.874	877.024	879.91	769.317	796.274	3500.27	3623.2	3543.16	3472.73	3404.79	3758.06	1.08691	2.35552e-09	1.15647	up	-0.976147	6.10529e-10	1.15504	down	-1.49691	7.6991e-09	1.2234	down	--	--	--	--	--	--	HMDB0248639	--	Organic compounds	Benzenoids	Benzene and substituted derivatives	Benzoic acids and derivatives
neg_2499	Ketoace	9489.99	9260.48	8452.48	8949.13	8610.96	9054.24	4778.79	5030.87	4874.1	4689.06	4742.42	4721.83	6302.65	6249.42	6107.61	5954.39	6107.75	5998.32	19848	19543.5	19036.2	19188.7	19072.9	20513.4	1.12286	5.12086e-11	1.15779	up	-0.551498	2.00819e-06	1.14517	down	-0.900144	2.51143e-07	1.21784	down	--	--	--	--	--	--	HMDB0253787	--	Organic compounds	Organic acids and derivatives	Carboxylic acids and derivatives	Amino acids, peptides, and analogues
neg_2503	4-Ethyl-2,5-dimethylthiazole	19.577	26.6378	35.1661	34.3473	12.9766	51.9096	139.622	149.312	146.141	117.8	121.291	139.19	517.834	533.528	555.421	496.451	516.173	494.412	271.414	248.97	258.785	249.275	276.493	264.077	3.11887	4.01072e-11	1.1563	up	4.1077	5.17243e-11	1.16179	up	2.17097	8.70521e-08	1.19569	up	--	--	--	--	--	--	HMDB0040069	32272-57-4	Organic compounds	Organoheterocyclic compounds	Azoles	Thiazoles
neg_2507	Therafectin	13.4875	2.36813e-11	6.18249	2.36813e-11	2.36813e-11	10.0746	98.1986	117.688	111.108	81.6059	81.6193	100.703	238.773	243.252	247.392	221.303	183.182	210.592	104.551	100.113	97.3277	115.722	123.228	98.3031	4.42567	4.31852e-08	1.14848	up	5.49829	1.45269e-06	1.15221	up	4.31227	3.47614e-06	1.19864	up	--	--	--	--	--	--	HMDB0248335	--	Organic compounds	Organic oxygen compounds	Organooxygen compounds	Ethers
neg_2508	Atevirdine	393.568	383.806	331.716	346.05	352.187	308.74	643.133	637.317	666.331	670.797	658.678	633.086	675.547	696.158	630.366	591.465	635.336	619.226	1121.1	1099.41	971.317	973.142	977.569	1099.88	1.56072	1.80698e-07	1.14927	up	0.86276	8.32105e-08	1.13714	up	0.885541	9.20191e-08	1.21353	up	--	--	--	--	--	--	HMDB0248697	--	Organic compounds	Organoheterocyclic compounds	Diazinanes	Piperazines
neg_2509	(+)-Isofebrifugine	3861.96	3752.13	3481.52	3539.96	3351.77	3635.77	2516.78	2599.69	2615.74	2639.83	2721.77	2504.18	2472.35	2443.13	2348.78	2343.25	2335.55	2267.24	3148.02	3210.77	2997.45	3112.93	3081.23	3117.42	-0.212021	0.000698514	1.02995	down	-0.605637	2.23995e-06	1.1405	down	-0.471214	7.0548e-06	1.18816	down	--	--	--	--	--	--	HMDB0242253	--	Organic compounds	Organoheterocyclic compounds	Diazanaphthalenes	Benzodiazines
neg_2512	5-Hydroxydec-6-enedioylcarnitine	6122.64	6144.45	5798.95	5995.55	5924.93	5881.97	2944.35	2944.28	3099.78	3163.37	3046.78	3042.57	3611.48	3612.96	3292.77	3288.79	3619.19	3352.31	4861.4	4825.81	4447.25	4617.42	4504.69	5046.06	-0.341781	2.73203e-06	1.11993	down	-0.787695	1.32483e-10	1.15785	down	-0.975522	2.5312e-11	1.22449	down	--	--	--	--	--	--	HMDB0241087	--	Organic compounds	Lipids and lipid-like molecules	Fatty Acyls	Fatty acid esters
neg_2513	Secoeremopetasitolide A	1033.42	991.434	952.094	984.92	833.352	954.632	1486.38	1537.63	1508.13	1310.59	1438.2	1508.95	2774.48	2729.61	2839.87	2648.12	2421.53	2578.28	2611.71	2685.36	2685.45	2756.17	2668.68	2658.77	1.48243	2.78945e-12	1.1596	up	1.47575	4.25605e-08	1.1558	up	0.612322	5.55507e-07	1.18435	up	--	--	--	--	--	--	HMDB0041364	178402-70-5	Organic compounds	Lipids and lipid-like molecules	Prenol lipids	Terpene lactones
neg_2519	LysoPE 18:3(2n isomer)	1073.96	1008.48	964.926	969.436	874.948	1066.69	2504.81	2658.53	2548.89	2242.83	2363.08	2443.72	2180.97	2141.91	2163.85	2015.36	1914.03	1977.18	2172.75	2236.5	2167.56	2364.94	2255.88	2231.62	1.17237	4.66942e-11	1.15535	up	1.05655	1.65737e-08	1.14985	up	1.30887	4.95748e-08	1.21496	up	--	--	--	--	--	--	--	--	--	--	--	--
neg_2521	(2S,2'S)-Pyrosaccharopine	91.3329	68.3711	54.3711	59.0003	56.1844	61.5816	213.096	221.021	238.715	172.282	194.483	201.235	263.644	267.114	272.955	235.595	223.839	239.432	244.94	244.949	221.709	240.129	248.94	219.469	1.86137	7.6756e-10	1.15068	up	1.94279	2.05444e-08	1.14852	up	1.66665	9.73563e-07	1.19261	up	--	--	--	--	--	--	HMDB0038676	38495-84-0	Organic compounds	Organic acids and derivatives	Carboxylic acids and derivatives	Amino acids, peptides, and analogues
neg_2522	N-[2-(3,5-Dioxopiperazino)propyl]-N-(2-amino-2-oxoethyl)glycine	664.437	662.91	607.155	567.464	629.242	672.933	427.275	455.836	430.523	407.999	435.667	456.052	312.786	327.662	319.694	269.117	298.514	299.325	426.882	413.195	363.22	404.638	429.378	432.964	-0.622897	2.32522e-06	1.11754	down	-1.05802	2.73193e-07	1.14655	down	-0.541669	1.39983e-05	1.17806	down	--	--	--	--	--	--	HMDB0255034	--	Organic compounds	Organic acids and derivatives	Carboxylic acids and derivatives	Amino acids, peptides, and analogues
neg_2523	Phenylalanyllysine	5002.98	5109.97	4625.29	4799.45	4652	4946.99	5261.33	5401.35	5456.92	5243.55	5341.52	5254.3	4105.55	4012.47	3913.5	3770.17	3881.12	3801.28	4376.54	4392.64	4264.9	4354.39	4239.38	4445.55	-0.160258	0.000745891	1.02445	down	-0.311154	5.70611e-06	1.10966	down	0.133383	0.00108274	1.05659	up	--	--	--	--	--	--	HMDB0029000	6456-72-0	Organic compounds	Organic acids and derivatives	Carboxylic acids and derivatives	Amino acids, peptides, and analogues
neg_2529	MG(0:0/i-12:0/0:0)	267.931	252.789	218.152	231.814	235.213	245.056	284.883	289.331	279.119	276.259	275.014	262.342	578.433	575.785	556.544	551.214	554.144	579.388	468.707	466.106	478.379	467.055	495.063	494.291	0.983847	4.00696e-10	1.15355	up	1.22662	2.29073e-11	1.16064	up	0.200206	0.00234816	1.0017	up	--	--	--	--	--	--	HMDB0072858	--	Organic compounds	Lipids and lipid-like molecules	Glycerolipids	Monoradylglycerols
neg_2535	2-Ethyl-2,5-dihydro-4,5-dimethylthiazole	117.228	123.893	114.818	101.013	99.8899	92.8938	262.256	259.858	246.938	255.854	254.815	271.501	378.832	377.438	348.633	330.67	353.348	351.771	416.732	403.179	365.967	364.154	386.217	400.3	1.84645	3.11619e-09	1.15486	up	1.72015	1.02575e-09	1.15734	up	1.25548	1.552e-09	1.21823	up	--	--	--	--	--	--	HMDB0037176	76788-46-0	Organic compounds	Organoheterocyclic compounds	Azolines	Thiazolines
neg_2543	Goshonoside F3	6102.57	6300.25	5716.02	6019.68	5688.57	6044.57	4004.06	3985.83	4029.78	4036.66	4058.19	3981	3546.7	3533.33	3508.17	3383.65	3349.32	3286.14	4440.04	4516.19	4341.75	4531.14	4500.93	4538	-0.416954	5.77062e-06	1.13628	down	-0.799688	5.08732e-08	1.15513	down	-0.57408	4.04495e-06	1.21294	down	--	--	--	--	--	--	HMDB0038376	90851-26-6	Organic compounds	Lipids and lipid-like molecules	Prenol lipids	Terpene glycosides
neg_2544	Fluocortin	2564.09	2570.42	2567.22	2482.21	2560.65	2454.84	1760.19	1899.85	1760.35	1589.76	1494.26	1833.43	1568.19	1497.43	1456.56	1419.42	1489.79	1425.43	1757.47	1763.71	1617.51	1727.1	1713	1683.49	-0.566666	1.1607e-10	1.15383	down	-0.779155	1.14787e-11	1.15995	down	-0.556081	1.52164e-05	1.18918	down	C21553	--	--	--	--	--	HMDB0252349	--	Organic compounds	Lipids and lipid-like molecules	Steroids and steroid derivatives	Pregnane steroids
neg_2545	Chysin A	39.3525	59.3626	47.8619	55.9457	74.7451	63.4386	492.426	477.429	431.537	318.614	373.599	350.5	278.44	310.524	262.575	264.095	231.873	250.677	204.681	166.942	164.189	175.593	198.522	164.495	1.65696	2.97574e-07	1.13237	up	2.22983	4.63459e-07	1.14614	up	2.8427	4.86743e-05	1.18656	up	--	--	--	--	--	--	--	--	--	--	--	--
neg_2551	Ecgonine	59.8909	60.1113	82.568	55.9791	54.7775	54.8331	461.251	488.328	534.105	458.451	455.746	459.056	244.869	224.308	225.651	218.563	222.038	227.407	145.74	126.954	132.368	139.907	130.325	118.278	1.10803	3.03466e-07	1.12386	up	1.88821	8.49991e-11	1.15804	up	2.95606	4.97107e-08	1.22117	up	C10858	--	--	--	--	--	HMDB0006548	481-37-8	Organic compounds	Alkaloids and derivatives	Tropane alkaloids	--
neg_2552	Estetrol	152.893	151.596	126.508	113.33	110.786	141.75	349.115	413.999	353.034	298.674	328.768	386.523	953.259	923.609	952.062	861.286	793.152	900.809	281.824	321.359	360.872	327.329	336.68	290.432	1.26757	6.42565e-07	1.12937	up	2.75632	1.31724e-07	1.15816	up	1.41853	6.05956e-06	1.18771	up	C22548	--	--	--	--	--	HMDB0251955	--	Organic compounds	Lipids and lipid-like molecules	Steroids and steroid derivatives	Estrane steroids
neg_2562	amiclenomycin	2.36813e-11	3.97156	2.36813e-11	2.36813e-11	2.36813e-11	2.36813e-11	21.7814	24.2582	27.4613	13.2964	25.6613	19.2811	130.967	112.856	119.311	110.834	104.132	125.935	169.916	154.197	152.611	138.295	135.751	122.22	7.78011	3.80589e-06	1.14901	up	7.4698	6.02231e-07	1.15804	up	5.05184	6.97154e-05	1.16671	up	--	--	--	--	--	--	--	--	--	--	--	--
neg_2563	Gly Leu Phe	1039.24	1033.98	929.952	941.575	1024.13	894.402	1520.28	1440.29	1639.36	1714.5	1773.22	1611.3	1549.09	1503.15	1356.35	1296.7	1605.53	1536.04	3195.02	3035.03	2753.17	2842.52	2966.83	3364.02	1.63071	1.01641e-06	1.14961	up	0.593457	2.8668e-05	1.09906	up	0.726119	5.63714e-06	1.18316	up	--	--	--	--	--	--	--	--	--	--	--	--
neg_2566	Erythratine	320.891	220.043	222.191	198.329	227.703	184.459	391.359	430.892	365.527	346.198	395.347	396.033	616.341	588.376	577.368	516.779	543.079	589.478	495.835	497.873	465.676	469.62	530.272	532.928	1.12323	2.00543e-06	1.12263	up	1.32083	1.49525e-07	1.13681	up	0.759472	0.000105203	1.11728	up	--	--	--	--	--	--	HMDB0030181	5550-20-9	Organic compounds	Alkaloids and derivatives	Erythrina alkaloids	Erythrinanes
neg_2569	Apo-10'-violaxanthal	1735.38	1611.62	1524.11	1514.22	1540.53	1508.39	1008.17	1030.96	1036.54	1107.62	1028.06	1009.81	1161	1128.09	1054.75	1030.88	1071.31	1060.44	2103.41	2078.04	1886.66	1926.53	1977.84	2111.12	0.35707	9.31373e-06	1.08571	up	-0.536035	2.78032e-06	1.12513	down	-0.600721	3.89767e-06	1.19615	down	--	--	--	--	--	--	HMDB0039018	17237-68-2	Organic compounds	Lipids and lipid-like molecules	Prenol lipids	Sesterterpenoids
neg_2570	Cinereain	6648.01	6577.38	6011.89	6290.95	6322.19	6377.03	4109.51	4221.76	4198.12	4189.75	4217.67	4151.08	4855.16	4800.65	4677.76	4461.8	4656.35	4586.82	5127.78	5022.06	4897.66	4913.27	5068.48	5112.69	-0.342836	3.81368e-06	1.13041	down	-0.447197	1.71802e-07	1.14139	down	-0.607618	1.36538e-06	1.21632	down	--	--	--	--	--	--	HMDB0035218	117013-51-1	Organic compounds	Organoheterocyclic compounds	Diazines	Pyrimidines and pyrimidine derivatives
neg_2573	Hordatine B glucoside	5394.55	5538.63	5065.87	5267.11	5145.52	5240.09	3788.16	3943.45	4249	3962.83	3749.95	4121.59	4586.63	4535.37	4396.74	4234.5	4567.45	4258.64	4534.19	4325.35	3950.09	4079.78	4225.61	4292.73	-0.317018	2.85494e-06	1.1031	down	-0.251981	4.65003e-06	1.09845	down	-0.410418	2.29108e-07	1.18993	down	--	--	--	--	--	--	HMDB0030460	--	Organic compounds	Phenylpropanoids and polyketides	2-arylbenzofuran flavonoids	--
neg_2575	Zankiren	35692.3	35620.3	32318.7	33369.6	32813.1	33820.6	23347.7	23588.2	22977	22793.9	22717.8	22863.2	22612.2	22271.6	21881.6	21341.5	21412.6	21187	25870.4	25703.4	24219.1	25009.6	25281.7	25551.1	-0.425376	3.61548e-06	1.13206	down	-0.63965	4.81804e-07	1.14984	down	-0.558308	3.45521e-06	1.2095	down	--	--	--	--	--	--	HMDB0259985	--	Organic compounds	Organoheterocyclic compounds	Benzothiepins	Dibenzothiepins
neg_2576	Hydroxy Tyrosol -Acetate	49.286	58.223	35.8526	47.839	40.012	53.1171	85.2115	109.235	109.85	94.2576	79.3692	92.8754	11.6008	11.0806	8.71062	6.33176	6.31853	6.97342	258.055	208.142	167.543	155.66	229.545	248.171	2.15591	0.000159055	1.10104	up	-2.47855	3.96342e-05	1.12043	down	1.00542	3.10126e-05	1.13825	up	--	--	--	--	--	--	HMDB0253254	--	Organic compounds	Benzenoids	Benzene and substituted derivatives	Phenethylamines
neg_2578	LysoPE(0:0/20:3(8Z,11Z,14Z))	1747.6	1717.57	1579.12	1648.11	1606.17	1757.71	2363.77	2438.81	2377.9	2271.93	2224.18	2441.04	2154.8	2083.5	2136.42	2006.71	2035.9	2002.11	2680.88	2686.74	2620.03	2721.08	2781.9	2778.75	0.694065	3.04648e-10	1.15344	up	0.304505	2.58389e-06	1.10656	up	0.489404	7.34548e-08	1.19862	up	--	--	--	--	--	--	HMDB0011486	--	Organic compounds	Lipids and lipid-like molecules	Glycerophospholipids	Glycerophosphoethanolamines
neg_2581	14alpha-Hydroxypaxilline	1114.44	1032.86	991.327	1000.69	968.18	1073.91	2003.91	1931.22	1913.94	1744.93	1829.21	1867.47	2003.85	1913.3	1955.85	1837.09	1615.65	1738.8	2048.02	2090.2	2101.9	2242.73	2174.56	2058.87	1.04067	2.6912e-10	1.15483	up	0.839936	8.42718e-06	1.13079	up	0.869126	2.67786e-08	1.21229	up	--	--	--	--	--	--	HMDB0040978	157530-30-8	Organic compounds	Organoheterocyclic compounds	Naphthopyrans	--
neg_2583	PS(TXB2/22:4(7Z,10Z,13Z,16Z))	5920.64	5860.9	5229.78	5680.62	5392.77	5603.27	4440.37	4553.61	4605.83	4696.15	4634.79	4683.44	7077.58	6912.06	7112.51	6752.07	7070.46	6932.44	4039.45	3976.53	3769.59	3938.57	3884.49	3975.44	-0.514421	4.82998e-06	1.13538	down	0.313239	6.53582e-06	1.12055	up	-0.286824	9.8467e-05	1.15427	down	--	--	--	--	--	--	HMDB0283227	--	--	--	--	--
neg_2588	Ketopelenolide a	118.093	113.043	129.434	127.489	87.0583	154.977	203.427	203.743	198.981	237.62	200.336	232.336	226.85	213.077	198.862	199.358	209.93	193.876	277.584	265.764	246.433	245.873	236.623	292.57	1.09987	6.77896e-07	1.11684	up	0.766457	4.37966e-05	1.0864	up	0.805974	1.884e-05	1.13938	up	--	--	--	--	--	--	HMDB0036664	17909-92-1	Organic compounds	Lipids and lipid-like molecules	Prenol lipids	Terpene lactones
neg_2589	(8alpha,10alpha,13alpha,17beta)-17-[(4-Hydroxyphenyl)carbonyl]androsta-3,5-diene-3-carboxylic acid	194.511	174.532	176.847	218.544	210.893	190.879	402.556	396.023	414.795	411.127	411.024	433.644	383.76	382.596	365.952	333.74	392.344	370.346	689.654	663.963	651.214	650.742	692.308	719.403	1.80224	1.02583e-10	1.15757	up	0.934405	2.73946e-08	1.14272	up	1.0822	1.34659e-09	1.21771	up	--	--	--	--	--	--	HMDB0243632	--	Organic compounds	Lipids and lipid-like molecules	Steroids and steroid derivatives	Steroid acids
neg_2595	Atrolactic acid	62.1572	92.8162	117.739	103.962	148.404	115.436	165.66	151.651	190.198	167.311	209.906	167.142	196.164	245.452	207.973	220.18	206.764	226.87	1214.41	1151.34	1129.92	1081.07	1111.7	1096.06	3.40494	4.32457e-11	1.15908	up	1.02498	3.46159e-05	1.0841	up	0.715651	0.00103591	1.01986	up	--	--	--	--	--	--	HMDB0000291	13244-77-4	Organic compounds	Benzenoids	Phenols	Methoxyphenols
neg_2599	Angiotensin (5-7)	408.693	433.048	395.136	399.578	433.354	365.618	636.028	583.417	616.842	592.04	615.774	598.635	531.497	542.655	514.18	504.981	478.463	459.834	999.946	989.02	1006.37	984.912	1000.38	1055.66	1.30949	1.95133e-12	1.15826	up	0.315909	0.00015559	1.03044	up	0.580847	6.34918e-08	1.20266	up	C20973	--	--	--	--	--	--	--	--	--	--	--
neg_2601	Ganoderic acid alpha	1910.04	1834.17	1687.52	1796.82	1719.08	1867.31	2078.86	2156.87	1988.03	1986.94	2063.93	2086.48	2465.19	2405.04	2556.89	2357.54	2278.72	2287.24	3339.57	3372.08	3352.16	3375.29	3430.71	3546.62	0.916704	1.46266e-11	1.15689	up	0.408086	1.50361e-06	1.11509	up	0.192783	0.000211786	1.08071	up	--	--	--	--	--	--	HMDB0033024	220181-81-7	Organic compounds	Lipids and lipid-like molecules	Prenol lipids	Triterpenoids
neg_2605	PGP(16:0/5-iso PGF2VI)	11565	11579.5	10377.5	10783	10226.5	11284.4	7538.7	7738.19	7487.06	7224.74	7292.77	7251.37	9101.63	8806.63	8969.33	8460.09	8303.01	8392.25	8454.09	8465.15	8013.41	8393.54	8486.33	8454.05	-0.388836	5.53751e-05	1.10969	down	-0.33901	3.8464e-05	1.08849	down	-0.563566	7.35632e-06	1.197	down	--	--	--	--	--	--	HMDB0272336	--	--	--	--	--
neg_2607	Terpin	232.279	216.027	199.635	218.626	212.596	197.939	119.602	146.085	113.158	119.309	123.91	140.784	356.542	321.769	356.898	321.999	336.266	307.834	413.011	407.375	391.223	369.209	367.62	402.879	0.880596	2.72873e-08	1.14579	up	0.64807	9.79636e-07	1.12911	up	-0.743407	4.65282e-07	1.18278	down	--	--	--	--	--	--	HMDB0035595	565-50-4	Organic compounds	Lipids and lipid-like molecules	Prenol lipids	Monoterpenoids
neg_2609	Lividomycin A	13002.2	12805.8	11853.2	12394.5	12224.8	12593.1	8085.07	8311.06	7913.6	8150.33	8519.97	8154.98	18468.4	17648.2	17949.8	17174.8	17416.8	17655.6	15924.6	15759.3	15483.5	15303.5	15484.2	15917.2	0.32624	1.4935e-07	1.13968	up	0.505795	1.47184e-09	1.15215	up	-0.607707	4.47607e-08	1.21581	down	C17707	Neomycin, kanamycin and gentamicin biosynthesis(ko00524)	--	--	--	--	--	--	--	--	--	--
neg_2619	Secobarbital	354.314	348.503	295.542	310.952	275.16	303.607	506.426	543.142	445.694	450.591	493.04	466.973	410.408	394.457	417.361	389.39	361.089	397.104	396.641	384.246	398.643	395.96	404.324	398.736	0.333163	0.00104223	1.03915	up	0.327851	0.00055343	1.00392	up	0.62205	7.95566e-06	1.15164	up	--	--	--	--	--	--	HMDB0014562	76-73-3	Organic compounds	Organoheterocyclic compounds	Diazines	Pyrimidines and pyrimidine derivatives
neg_2624	Salannin	21192.8	21283.4	19159.2	19801.7	19366.9	20047.9	16046	16480.8	15903.3	15757.2	15736.8	15691.7	17838.5	17510.9	17443.6	16832	16927.6	16905.3	22800.7	22595.4	21779.8	22255.8	22407.6	22982.9	0.15782	0.000693015	1.0162	up	-0.224195	0.000188909	1.06522	down	-0.337917	3.44927e-05	1.17831	down	C08780	--	--	--	--	--	HMDB0257456	--	Organic compounds	Lipids and lipid-like molecules	Prenol lipids	Triterpenoids
neg_2631	DL-2,5-Dihydrophenylalanine	766.365	790.449	723.294	774.473	713.886	784.112	850.557	914.736	886.807	810.931	856.266	850.05	443.791	420.478	453.007	416.888	380.668	412.236	548.56	534.635	522.878	498.683	506.248	468.603	-0.563938	8.23867e-08	1.13299	down	-0.84922	4.27803e-09	1.15082	down	0.183298	0.00038842	1.05044	up	--	--	--	--	--	--	HMDB0251507	--	Organic compounds	Organic acids and derivatives	Carboxylic acids and derivatives	Amino acids, peptides, and analogues
neg_2636	Dibutyl sulfosuccinate	9824.36	10061.7	8926.04	9269.78	8948.89	9448.37	14112.1	14193.5	13794.9	13472	13976.9	13424.5	49447.4	49047.6	47666.8	47016.7	46343.6	46240.5	33373	32508.7	32086.2	31695.5	31831.6	32920	1.78335	1.27904e-13	1.16073	up	2.33903	6.05982e-10	1.16349	up	0.554939	1.36111e-08	1.21113	up	--	--	--	--	--	--	HMDB0242124	--	Organic compounds	Lipids and lipid-like molecules	Fatty Acyls	Fatty acid esters
neg_2645	8,9-Dihydroxy-1,5,6,10B-tetrahydropyrrolo[2,1-A]isoquinolin-3(2H)-one	98.3876	117.306	112.398	92.3487	85.58	97.1267	646.442	665.476	663.715	640.918	655.831	631.903	291.3	249.366	259.374	255.894	299.831	284.685	172.52	175.247	208.125	197.291	184.917	182.753	0.894015	4.43523e-07	1.12056	up	1.44351	1.28119e-07	1.14639	up	2.69448	5.44316e-15	1.22643	up	--	--	--	--	--	--	HMDB0247472	--	Organic compounds	Organoheterocyclic compounds	Tetrahydroisoquinolines	--
neg_2647	2-Arachidonoylglycerol	262.576	284.941	240.044	241.84	248.276	212.839	325.63	327.357	297.751	335.598	342.735	314.992	401.265	398.163	383.529	363.223	446.005	408.517	887.397	886.609	816.403	834.699	826.935	931.296	1.79807	3.52652e-09	1.15537	up	0.687647	1.63172e-06	1.11224	up	0.383265	0.000147957	1.10088	up	C13856	--	LMGL01010023	Glycerolipids [GL]	Monoradylglycerols [GL01]	Monoacylglycerols [GL0101]	HMDB0004666	53847-30-6	Organic compounds	Lipids and lipid-like molecules	Endocannabinoids	--
neg_2648	PGP(18:3(9Z,12Z,15Z)/18:1(12Z)-O(9S,10R))	12256.2	12517.8	11097	11669.2	10984.6	11495.6	6024.28	6237.05	6016.52	5960.52	5824.95	5890.41	2981.9	2801.62	2748.4	2618.03	2766.27	2682.12	4983.6	4882.69	4434.21	4616.62	4629.47	4746.75	-1.30731	1.85048e-07	1.15354	down	-2.07674	1.444e-07	1.16017	down	-0.961634	1.3299e-06	1.21522	down	--	--	--	--	--	--	HMDB0273179	--	--	--	--	--
neg_2650	Corchoionol C 9-glucoside	1200	1210.95	1091.81	1144.93	1101.54	1100.17	884.079	917.061	858.355	879.63	868.713	850.965	860.978	792.636	787.455	796.515	775.665	787.906	3568.96	3560.15	3240.51	3225.13	3312.43	3588.27	1.58125	9.66584e-08	1.15591	up	-0.512597	7.88795e-07	1.13469	down	-0.381245	1.12913e-05	1.18154	down	--	--	--	--	--	--	HMDB0029772	--	Organic compounds	Lipids and lipid-like molecules	Fatty Acyls	Fatty acyl glycosides
neg_2654	Lucidone C	589.007	605.653	571.628	541.286	598.338	577.653	316.553	363.685	354.23	365.581	352.032	358.744	344.55	340.658	361.317	338.178	335.213	348.065	485.314	458.706	443.511	456.536	496.722	477.801	-0.305591	5.25316e-06	1.09421	down	-0.752342	1.38268e-07	1.15413	down	-0.722758	6.87676e-09	1.21123	down	--	--	--	--	--	--	HMDB0038152	--	Organic compounds	Lipids and lipid-like molecules	Steroids and steroid derivatives	Oxosteroids
neg_2662	Fumigaclavine C	4175.09	4087.68	3799.72	3864.57	4011.74	4062.19	2843.05	2956.81	2997.09	2904.51	2947.89	2936.18	2471.79	2434.25	2447.41	2289.99	2386.24	2319.16	2413.97	2422.18	2314.63	2439.26	2429.43	2480.66	-0.727029	9.76594e-08	1.15291	down	-0.742161	1.89553e-08	1.15542	down	-0.448704	1.41338e-06	1.2075	down	C20438	Indole alkaloid biosynthesis(ko00901);;Metabolic pathways(ko01100);;Biosynthesis of secondary metabolites(ko01110)	--	--	--	--	HMDB0252522	--	Organic compounds	Alkaloids and derivatives	Ergoline and derivatives	Clavines and derivatives
neg_2664	Mepartricin B	1125.35	1127.51	968.183	1003.48	963.129	1120.72	772.972	821.128	806.039	753.662	683.781	698.786	732.945	690.428	689.815	679.6	614.197	652.296	511.849	521.791	478.599	513.146	495.745	485.287	-1.06922	8.11006e-06	1.14021	down	-0.636044	1.48704e-05	1.11222	down	-0.475731	4.80446e-05	1.12785	down	--	--	--	--	--	--	HMDB0254450	--	Organic compounds	Organic oxygen compounds	Organooxygen compounds	Carbohydrates and carbohydrate conjugates
neg_2667	(E)-5-(3,4,5,6-Tetrahydro-3-pyridylidenemethyl)-2-furanmethanol	329.799	335.645	277.861	310.364	296.699	300.421	377.402	406.985	399.931	388.414	383.627	376.253	503.137	518.899	490.301	453.499	504.813	467.542	577.751	578.529	538.744	555.854	541.3	575.266	0.863514	1.33583e-09	1.14995	up	0.666789	1.14907e-07	1.13399	up	0.333806	4.92181e-05	1.13938	up	--	--	--	--	--	--	HMDB0033560	--	Organic compounds	Organoheterocyclic compounds	Pyridines and derivatives	Hydropyridines
neg_2668	3-Dimethylallyl-4-hydroxyphenylpyruvate	25.0134	6.22762	0.236184	5.28453	0.0063224	7.80692	225.849	234.518	228.524	138.519	185.308	188.791	298.27	261.156	316.363	256.581	208.94	274.962	80.6462	98.444	93.5761	113	94.6689	85.5154	3.66612	6.68306e-08	1.13569	up	5.18029	5.39444e-06	1.14488	up	4.75247	2.666e-05	1.18955	up	C12456	Novobiocin biosynthesis(ko00401);;Biosynthesis of secondary metabolites(ko01110)	--	--	--	--	--	--	--	--	--	--
neg_2673	(R)-1-O-[b-D-Glucopyranosyl-(1->6)-b-D-glucopyranoside]-1,3-octanediol	4468.79	4397.31	4052.24	4194.94	4127.45	4241.25	3879.24	3998.72	3895.11	3860.15	3914.45	3708.32	3879.27	3803.23	3774.4	3514.18	3683.79	3548.98	4908.79	4790.94	4610.66	4773.52	4642.94	4909.78	0.168385	0.000106951	1.03939	up	-0.198667	0.00010447	1.03811	down	-0.131874	0.00112508	1.03182	down	--	--	--	--	--	--	HMDB0032799	--	Organic compounds	Lipids and lipid-like molecules	Fatty Acyls	Fatty acyl glycosides
neg_2679	Gestrinone	164.49	124.545	140.589	154.596	130.615	161.393	240.319	267.271	204.98	207.265	223.294	207.68	764.271	742.093	767.984	703.742	654.294	636.327	555.812	492.646	545.711	543.07	514.049	487.02	1.84061	3.95889e-09	1.15407	up	2.28442	4.9619e-07	1.15437	up	0.624445	0.000123215	1.10407	up	--	--	--	--	--	--	HMDB0002720	16320-04-0	Organic compounds	Lipids and lipid-like molecules	Steroids and steroid derivatives	Estrane steroids
neg_2681	2-Hepteneoylglycine	1074.57	1089.22	1024.47	1045.79	1088.76	1118.54	104.329	105.48	101.539	109.186	100.35	108.144	101.201	106.765	88.0642	82.8461	98.7262	100.511	288.68	263.678	268.705	267.86	259.472	281.333	-1.98273	1.90525e-09	1.15996	down	-3.47794	1.50329e-09	1.16367	down	-3.35617	8.10995e-09	1.22636	down	--	--	--	--	--	--	HMDB0094728	--	Organic compounds	Organic acids and derivatives	Carboxylic acids and derivatives	Amino acids, peptides, and analogues
neg_2682	Linalool oxide (trans-pyranoid)	276.404	294.869	297.533	222.843	277.515	244.948	117.969	114.8	148.13	147.081	136.838	145.323	581.662	562.418	549.471	519.319	573.838	505.359	940.169	877.383	807.172	790.078	813.275	809.348	1.64195	5.66001e-08	1.14984	up	1.02825	1.71881e-08	1.14308	up	-0.994495	1.46607e-05	1.16983	down	--	--	--	--	--	--	HMDB0031440	39028-58-5	Organic compounds	Organoheterocyclic compounds	Oxanes	--
neg_2688	Indolelactic acid	45.7189	53.8122	34.9438	47.7916	42.236	36.3282	108.467	109.557	112.586	97.4922	109.92	101.711	79.8445	76.8181	70.8897	73.7595	84.6226	73.615	490.802	475.566	448.386	452.005	443.431	475.192	3.41669	1.3442e-09	1.15971	up	0.817107	6.86357e-06	1.10305	up	1.29436	1.98356e-08	1.20647	up	--	--	--	--	--	--	HMDB0000671	7417-65-4	Organic compounds	Organoheterocyclic compounds	Indoles and derivatives	Indolyl carboxylic acids and derivatives
neg_2689	N-Acetyltryptophan	64.5927	64.9374	54.8817	48.3026	62.4018	60.7419	41.7267	33.0606	41.0788	34.2305	42.357	36.3559	33.2724	20.8603	29.3179	25.0562	29.9438	20.9505	315.7	302.987	280.53	292.97	284.647	301.266	2.32096	6.86761e-10	1.1584	up	-1.15864	3.20446e-06	1.1072	down	-0.637155	0.000115362	1.11131	down	--	--	--	--	--	--	HMDB0013713	1218-34-4	Organic compounds	Organic acids and derivatives	Carboxylic acids and derivatives	Amino acids, peptides, and analogues
neg_2690	(3S,5R,6R,6'S)-6,7-Didehydro-5,6-dihydro-3,5,6'-trihydroxy-13,14,20-trinor-3'-oxo-beta,epsilon-caroten-19',11'-olide 3-acetate	2961.68	3052.48	2897.68	2918.85	3063.43	2974.52	2638.5	2705.23	2582.23	2709.59	2566.81	2521.94	1057.56	1004.79	1024.64	976.934	1058.62	954.025	1351	1356.2	1360.28	1432.71	1332.54	1418.43	-1.11476	2.10281e-11	1.15959	down	-1.5561	2.32277e-12	1.16325	down	-0.184434	7.31367e-06	1.15145	down	--	--	--	--	--	--	HMDB0037793	256505-50-7	Organic compounds	Lipids and lipid-like molecules	Prenol lipids	Terpene lactones
neg_2691	6,7-Didehydrofevicordin F 3-[glucosyl-(1->6)-glucoside]	3024.7	3108.28	2827.23	2967.66	2894.73	2978.79	7367.35	7440.14	7374.17	7395.19	7188.08	7079.03	2342.44	2236.37	2209.42	2178.53	2261.11	2079.09	5861.44	5720.4	5301.42	5507.39	5484.01	5671.96	0.914177	8.61569e-09	1.15521	up	-0.419808	8.11152e-08	1.13621	down	1.30039	4.75659e-13	1.22595	up	--	--	--	--	--	--	HMDB0036337	178062-90-3	Organic compounds	Lipids and lipid-like molecules	Steroids and steroid derivatives	Steroidal glycosides
neg_2692	PI(TXB2/16:2(9Z,12Z))	1553.37	1518.29	1408.58	1486.27	1456.46	1536.89	1231.95	1286.57	1260.79	1316.19	1218.24	1179.45	1915.55	1833.35	1806.48	1827.16	1972.02	1831.02	2308.17	2262.42	2091.61	2151.05	2164.95	2292.36	0.566684	9.20796e-08	1.14272	up	0.320096	1.05772e-06	1.11752	up	-0.257894	1.03662e-05	1.14518	down	--	--	--	--	--	--	HMDB0276275	--	--	--	--	--
neg_2697	9-(beta-D-Ribofuranosyl)zeatin	363.021	374.086	263.129	337.863	281.959	311.496	682.311	674.896	662.018	561.319	612.258	604.378	758.298	711.727	742.49	720.621	621.109	650.179	1015.6	980.578	962.582	963.09	901.366	1013.38	1.59537	1.64947e-10	1.15338	up	1.12215	1.58325e-07	1.13332	up	0.975167	3.94803e-07	1.18487	up	--	--	--	--	--	--	HMDB0030388	6025-53-2	Organic compounds	Nucleosides, nucleotides, and analogues	Purine nucleosides	--
neg_2699	PS(14:0/20:1(11Z))	29.8081	32.4385	15.2732	15.9406	24.4477	20.1308	6.42554	6.35407	5.847	7.62364	7.47689	8.99343	6.48992	2.96303	2.34835	8.40604	10.1241	5.76469	757.712	709.649	582.651	605.25	638.461	768.657	4.87918	4.87542e-06	1.14805	up	-1.93516	0.0011895	1.00301	down	-1.69207	0.002571	1.0575	down	--	--	LMGP03010102	Glycerophospholipids [GP]	Glycerophosphoserines [GP03]	Diacylglycerophosphoserines [GP0301]	HMDB0112274	--	Organic compounds	Lipids and lipid-like molecules	Glycerophospholipids	Glycerophosphoserines
neg_2700	Tyrosyl-alanyl-glycine	17.8768	10.2346	15.1952	17.8196	10.9501	19.804	200.831	203.013	190.136	136.511	164.007	186.879	374.294	357.675	420.345	365.57	321.764	343.599	110.545	117.497	120.816	122.214	123.516	88.4671	2.89418	2.76621e-06	1.14325	up	4.57058	1.29957e-06	1.15604	up	3.55697	1.34734e-05	1.2032	up	--	--	--	--	--	--	HMDB0253030	--	Organic compounds	Organic acids and derivatives	Carboxylic acids and derivatives	Amino acids, peptides, and analogues
neg_2701	3-Methoxytyramine-betaxanthin	544.077	444.351	426.562	402.616	343.383	437.173	701.275	673.887	711.047	562.657	597.129	618.038	1854.65	1722.75	1859.22	1716.92	1553.04	1671.19	923.936	931.04	991.633	1002.57	979.671	913.7	1.1442	1.35883e-07	1.14187	up	1.99793	1.21092e-08	1.15482	up	0.572617	0.000176688	1.07776	up	C17754	--	--	--	--	--	--	--	--	--	--	--
neg_2709	[(1(10)E,2R,4R)]-2-Methoxy-8,12-epoxygemacra-1(10),7,11-trien-6-one	524.345	515.682	452.257	479.706	442.092	521.692	973.533	989.211	1015.47	878.671	946.99	980.334	604.802	579.831	638.021	570.264	573.82	580.765	593.574	625.213	583.522	615.22	581.763	613.49	0.299369	0.000208684	1.05313	up	0.273063	0.00034154	1.01302	up	0.978377	6.62435e-09	1.21167	up	--	--	--	--	--	--	--	--	--	--	--	--
neg_2710	16alpha-Fluoroestradiol	31.9801	24.6816	20.5519	22.6989	39.7547	9.83859	93.2101	100.614	131.426	69.4061	53.3568	112.305	375.084	349.143	387.763	345.74	338.446	374.127	277.006	284.823	278.783	314.029	287.337	301.343	3.54357	3.71945e-11	1.15753	up	3.85962	9.63551e-10	1.161	up	1.90605	0.00124102	1.06724	up	--	--	--	--	--	--	HMDB0244757	--	Organic compounds	Lipids and lipid-like molecules	Steroids and steroid derivatives	Estrane steroids
neg_2711	Salicin 6-phosphate	123.644	114.39	93.4082	95.8452	80.761	107.258	326.127	338.038	312.402	230.391	272.424	287.727	1811	1810.48	1907.25	1783.1	1445.91	1609.96	874.836	936.379	1006.11	1044.22	1054.6	729.717	3.19782	1.18319e-05	1.14086	up	4.07464	2.20388e-06	1.1544	up	1.52201	1.88155e-05	1.17995	up	C06188	Glycolysis / Gluconeogenesis(ko00010);;Phosphotransferase system (PTS)(ko02060)	--	--	--	--	--	--	--	--	--	--
neg_2712	1-Phosphatidyl-D-myo-inositol	33.2242	20.4862	15.9102	12.7626	15.8469	15.5448	90.9486	90.2626	80.6567	71.4739	72.8907	67.9427	607.257	615.288	654.645	601.575	459.737	549.98	288.552	296.595	337.607	348.183	309.09	232.592	3.99382	8.71441e-06	1.14104	up	4.93834	4.64518e-06	1.15061	up	2.05924	6.29224e-07	1.18632	up	C01194	Inositol phosphate metabolism(ko00562);;Glycosylphosphatidylinositol (GPI)-anchor biosynthesis(ko00563);;Glycerophospholipid metabolism(ko00564);;Lipoarabinomannan (LAM) biosynthesis(ko00571);;Metabolic pathways(ko01100);;Phosphatidylinositol signaling system(ko04070);;Autophagy - other(ko04136);;Autophagy - yeast(ko04138);;Salmonella infection(ko05132);;Tuberculosis(ko05152)	--	--	--	--	--	--	--	--	--	--
neg_2716	1-Ethyl-2-pyrrolidinone	1479.57	1553.35	1412.37	1569.32	1493.86	1553.18	2800.25	2697.79	2913.75	2966.26	2860.99	2917.83	2725.6	2618.16	2658.54	2601.43	2761.45	2677.48	3079.86	2976.42	2866.32	3054.58	2895.04	3291.97	1.00325	2.2373e-07	1.15048	up	0.824069	1.48639e-11	1.15976	up	0.920943	1.22739e-09	1.22049	up	--	--	--	--	--	--	HMDB0243878	--	Organic compounds	Organoheterocyclic compounds	Pyrrolidines	N-alkylpyrrolidines
neg_2719	8-Acetoxy-4-acoren-3-one	17.7077	2.36813e-11	16.6262	51.5735	39.7902	48.6708	124.11	131.5	125.481	91.864	131.418	174.06	1133.14	1048.86	1307.11	1248.54	1191.05	1265.73	115.836	116.191	143.064	148.404	145.871	130.352	2.19735	3.28604e-06	1.10805	up	5.36667	3.15773e-07	1.15841	up	2.15843	3.19988e-05	1.12892	up	--	--	--	--	--	--	HMDB0030974	185154-95-4	Organic compounds	Organic oxygen compounds	Organooxygen compounds	Carbonyl compounds
neg_2722	Retinyl beta-glucuronide	6781.05	6802.67	6198.02	6249.75	6541.86	6378.52	4813.42	4775.04	4759.22	4684.94	4662	4739.55	5136.05	4919.82	4830.01	4739.82	4722.51	4751.93	5673.97	5627.04	5386.86	5560.4	5364.98	5976.32	-0.213679	9.03122e-05	1.04064	down	-0.420667	8.00202e-07	1.13247	down	-0.454067	8.1463e-06	1.20436	down	--	--	--	--	--	--	HMDB0010340	--	Organic compounds	Lipids and lipid-like molecules	Prenol lipids	Terpene glycosides
neg_2724	2-Acetyl-1,5,6,7-tetrahydro-6-hydroxy-7-(hydroxymethyl)-4H-azepine-4-one	169.339	162.122	146.087	132.029	146.107	151.85	322.486	322.186	327.524	286.735	329.185	335.265	1085.17	967.472	1058.99	967.31	865.564	947.603	966.467	1045.93	1059.27	1071.08	989.555	997.622	2.75584	6.49987e-09	1.15925	up	2.69876	1.06214e-06	1.156	up	1.08362	8.29894e-09	1.21128	up	--	--	--	--	--	--	HMDB0035177	--	Organic compounds	Organoheterocyclic compounds	Azepines	--
neg_2726	Ile-Val-Val	9356.27	9229.36	8646.51	8522.71	8975.75	9003	5044.71	4914.09	4869.75	5169.02	5245.41	5040.47	6078.47	5943.2	5782.59	5608.55	6008.06	5902.21	7299.1	7329.65	7130.21	7209.35	7232.55	7794.36	-0.288477	3.28791e-06	1.10693	down	-0.605213	6.46959e-08	1.15132	down	-0.827295	2.84834e-08	1.21922	down	--	--	--	--	--	--	HMDB0304801	--	Organic compounds	Organic acids and derivatives	Carboxylic acids and derivatives	Amino acids, peptides, and analogues
neg_2734	3h-Adrenaline	21167.4	21395	19487.2	19976.4	19986.6	20199.9	4075.28	3961.97	3814.21	4014.79	4056.52	3945.61	1404.02	1353.57	1306.1	1267.6	1384.17	1309.96	9022.68	8966.13	8666.16	8654.76	8471.8	8846.75	-1.21548	4.56148e-08	1.15755	down	-3.92867	1.76925e-08	1.1634	down	-2.35622	2.83185e-08	1.22544	down	--	--	--	--	--	--	HMDB0246263	--	Organic compounds	Organic oxygen compounds	Organooxygen compounds	Alcohols and polyols
neg_2756	N-Monodemethylolopatadine	86.9341	61.2659	42.5498	42.2594	32.9115	54.5779	462.884	425.21	393.444	283.025	369.983	392.279	968.296	862.789	1003.78	870.154	758.685	887.602	254.123	268.55	296.194	293.629	293.63	247.953	2.36764	4.78071e-09	1.14559	up	4.0615	1.08753e-06	1.15441	up	2.85997	1.35638e-05	1.19221	up	--	--	--	--	--	--	HMDB0060846	--	Organic compounds	Organoheterocyclic compounds	Benzoxepines	Dibenzoxepines
neg_2759	N-a-Acetyl-L-arginine	81.5853	110.435	282.456	191.429	194.078	174.453	453.929	456.689	416.696	395.724	411.064	450.579	962.594	984.398	977.631	961.371	980.145	999.127	688.62	614.263	674.632	630.839	681.342	607.988	1.91377	9.15892e-07	1.13594	up	2.50335	5.34129e-07	1.15715	up	1.32114	0.00011628	1.14844	up	--	--	--	--	--	--	HMDB0004620	155-84-0	Organic compounds	Organic acids and derivatives	Carboxylic acids and derivatives	Amino acids, peptides, and analogues
neg_2767	L-Valine, N-(2-hydroxy-3-butenyl)-	201.605	244.078	196.972	178.124	194.721	193.541	9.2438	9.15242	3.37229	6.60948	15.261	7.4875	36.9706	34.9737	30.5294	33.9867	35.1492	32.6793	561.345	569.479	534.369	542.432	525.068	561.404	1.44602	1.01806e-10	1.15553	up	-2.56518	7.57385e-06	1.14796	down	-4.56365	2.66096e-06	1.21383	down	--	--	--	--	--	--	HMDB0253927	--	Organic compounds	Organic acids and derivatives	Carboxylic acids and derivatives	Amino acids, peptides, and analogues
neg_2768	ETHYLNOREPINEPHRINE	8.63134	2.36813e-11	3.68909	3.23548	2.36813e-11	2.36813e-11	64.7427	65.8063	65.8061	56.8723	58.5655	63.9457	167.51	163.483	173.223	163.699	165.84	168.812	129.47	134.107	128.15	136.966	143.444	135.796	5.6987	1.37014e-11	1.1596	up	6.01009	2.41791e-15	1.16408	up	4.59419	9.31489e-11	1.22011	up	--	--	--	--	--	--	--	--	--	--	--	--
neg_2769	Piperidione	578.825	573.715	444.268	472.166	447.63	546.182	1662.01	1732.93	1625.45	1416.73	1503.39	1578.14	3699.07	3517.22	3770.4	3491.73	3160.03	3382.51	2683.85	2752.84	2784.81	2871.93	2761.26	2535.45	2.41991	1.84903e-10	1.15854	up	2.77891	9.32115e-08	1.15929	up	1.63591	4.92226e-08	1.21292	up	C17730	--	--	--	--	--	--	--	--	--	--	--
neg_2773	Deoxycholic acid	92.8038	106.508	76.2373	74.9194	62.3552	74.624	160.537	159.91	196.963	132.052	187.09	180.675	260.228	274.44	233.653	214.765	303.968	267.081	561.411	572.349	513.669	538.548	573.964	620.036	2.79369	1.6181e-08	1.15566	up	1.67279	3.36872e-06	1.12864	up	1.06132	3.75445e-05	1.13444	up	C04483	Secondary bile acid biosynthesis(ko00121)	LMST04010040	Sterol Lipids [ST]	Bile acids and derivatives [ST04]	C24 bile acids, alcohols, and derivatives [ST0401]	HMDB0000626	83-44-3	Organic compounds	Lipids and lipid-like molecules	Steroids and steroid derivatives	Bile acids, alcohols and derivatives
neg_2776	Toluene-cis-dihydrodiol	26.6284	28.5591	33.9636	37.5782	29.5262	30.0293	59.5737	59.8829	65.8255	68.4047	59.7826	63.9712	128.034	113.832	117.613	109.711	120.507	113.45	136.68	120.394	123.403	112.38	130.228	116.735	1.98967	8.02911e-08	1.15125	up	1.91632	1.68559e-09	1.1575	up	1.01874	6.0533e-08	1.19837	up	C04592	Toluene degradation(ko00623);;Metabolic pathways(ko01100);;Microbial metabolism in diverse environments(ko01120);;Degradation of aromatic compounds(ko01220)	--	--	--	--	--	--	--	--	--	--
neg_2777	Hexadecatrienoic acid	687.064	688.994	625.135	664.014	624.102	663.63	806.985	844.559	789.302	710.863	760.918	769.979	791.439	756.637	738.886	697.484	759.249	758.277	877.909	914.96	863.702	897.398	862.756	943.201	0.439287	1.10456e-07	1.13116	up	0.187632	0.000347595	1.00146	up	0.244386	0.000437109	1.06697	up	--	--	--	--	--	--	HMDB0302991	--	Organic compounds	Lipids and lipid-like molecules	Fatty Acyls	Fatty acids and conjugates
neg_2778	9alpha-Hydroxyandrosta-1,4-diene-3,17-dione	6.82506	10.8748	26.486	21.8206	19.4201	26.3706	100.97	111.708	94.0879	113.813	107.163	101.835	209.548	236.573	201.029	206.354	251.773	216.076	234.149	231.028	214.037	224.256	249.201	271.289	3.67095	1.04566e-07	1.15249	up	3.56306	1.3395e-07	1.15384	up	2.4935	3.60399e-09	1.21115	up	C14909	Steroid degradation(ko00984);;Metabolic pathways(ko01100);;Microbial metabolism in diverse environments(ko01120)	--	--	--	--	--	--	--	--	--	--
neg_2779	MG(22:6(4Z,7Z,10Z,13E,15E,19Z)-OH(17)/0:0/0:0)	261.811	304.278	217.282	227.244	220.392	290.927	380.465	364.967	368.391	309.166	333.191	374.277	508.985	504.066	473.605	466.638	516.365	465.796	557.788	564.997	565.216	578.661	585.671	589.397	1.17723	9.14523e-07	1.14716	up	0.947677	8.4886e-07	1.13163	up	0.485256	0.000465855	1.05376	up	--	--	--	--	--	--	HMDB0260504	--	--	--	--	--
neg_2791	3-Hydroxymonoethylglycinexylidide	135.425	166.598	108.051	107.418	134.767	124.336	199.179	187.912	217.636	227.336	190.416	213.732	236.854	220.132	215.401	175.614	210.807	193.295	517.074	532.346	465.847	495.826	457.489	532.996	1.95048	4.23748e-09	1.15115	up	0.689117	8.70728e-05	1.04196	up	0.670688	6.52083e-05	1.11684	up	C16572	--	--	--	--	--	HMDB0060678	--	Organic compounds	Organic acids and derivatives	Carboxylic acids and derivatives	Amino acids, peptides, and analogues
neg_2796	17-AAG	3339.07	3452.12	3010.04	3203.46	3001.59	3185.28	3788.68	3757.46	3791.07	3601.07	3389.5	3547.01	896.594	909.098	898.587	812.981	825.105	798.814	1068.34	1069.07	1033.64	1057.3	1019.83	1049.78	-1.60752	6.58168e-07	1.15522	down	-1.9003	1.2052e-07	1.15902	down	0.188798	0.00108469	1.00755	up	--	--	--	--	--	--	HMDB0244762	--	Organic compounds	Phenylpropanoids and polyketides	Macrolactams	--
neg_2805	4H-1-Benzopyran-8-acetic acid, 4-oxo-2-phenyl-, 2-(diethylamino)ethyl ester	3587.6	3490.45	3274	3311.02	3093.97	3564.98	5090.81	5183.2	5041.85	4449.66	4574.68	4713.5	6954.97	6929.64	6828.77	6669.13	6259.84	6473.13	5116.61	5084.51	4974.22	5063.66	5006.89	5234.17	0.584821	1.96632e-07	1.14686	up	0.981115	1.90402e-09	1.15473	up	0.515677	5.94636e-06	1.16914	up	--	--	--	--	--	--	HMDB0254134	--	Organic compounds	Phenylpropanoids and polyketides	Flavonoids	Flavones
neg_2813	Grevilloside Q	2.36813e-11	3.85427	0.093348	2.36813e-11	2.36813e-11	2.36813e-11	46.4532	62.1066	41.5689	13.9396	39.0415	32.0381	195.324	200.474	229.949	172.451	112.209	162.248	49.1354	69.4844	76.4448	70.2103	63.2288	43.6684	6.55884	7.10312e-05	1.12036	up	8.08599	0.000114563	1.11812	up	5.89644	0.00188124	1.08088	up	--	--	--	--	--	--	--	--	--	--	--	--
neg_2814	LysoPE(0:0/20:4(8Z,11Z,14Z,17Z))	3672.48	3683	3341.64	3321.22	3323.93	3371.08	1851.2	1854.09	1818.65	1927.21	1770.69	1693.02	2121.72	1984.38	1950.85	1905.3	1969.59	1915.61	1700.58	1789.71	1683.22	1748.56	1637.96	1771.48	-1.00351	3.94646e-07	1.15097	down	-0.805983	3.40937e-07	1.1488	down	-0.924266	1.53276e-07	1.21363	down	--	--	--	--	--	--	HMDB0011488	--	Organic compounds	Lipids and lipid-like molecules	Glycerophospholipids	Glycerophosphoethanolamines
neg_282	dTDP-3,4-dioxo-2,6-dideoxy-D-glucose	176.78	188.397	130.179	155.896	140.505	159.485	46.8408	69.9644	59.816	49.7452	51.7674	54.3624	31.7315	29.9121	36.6069	28.6259	37.813	28.0692	81.6639	89.187	77.4352	69.992	90.004	83.1033	-0.952957	0.000156249	1.0832	down	-2.30302	1.99124e-05	1.13639	down	-1.51647	2.21801e-05	1.17861	down	C06620	Polyketide sugar unit biosynthesis(ko00523);;Biosynthesis of vancomycin group antibiotics(ko01055);;Metabolic pathways(ko01100);;Biosynthesis of secondary metabolites(ko01110);;Biosynthesis of nucleotide sugars(ko01250)	--	--	--	--	--	--	--	--	--	--
neg_2820	Nicoboxil	643.966	614.046	509.51	520.918	462.537	552.228	2131.08	2197.81	2057.83	1615.59	1779.69	1916.57	3484.31	3216.81	3597.73	3150.36	2741.24	3118.74	2321.9	2430.12	2474.43	2572.81	2439.34	2205.77	2.12857	2.38427e-09	1.15598	up	2.54735	1.77797e-06	1.15213	up	1.82439	6.86171e-06	1.2001	up	C13138	--	--	--	--	--	HMDB0255581	--	Organic compounds	Organoheterocyclic compounds	Pyridines and derivatives	Pyridinecarboxylic acids and derivatives
neg_2821	DG(PGJ2/2:0/0:0)	4967.83	5128.45	4501.72	4558.19	4458.98	4835.58	2852.2	2919.67	2827.42	2747.75	2785.4	2792.48	4024.09	3927.48	3872.22	3687.55	3885.84	3795.21	5640.08	5709.69	5529.94	5674.72	5644.05	5913.14	0.261797	0.000123163	1.07312	up	-0.294815	0.000224264	1.06649	down	-0.749317	6.67565e-06	1.20617	down	--	--	--	--	--	--	HMDB0296920	--	--	--	--	--
neg_2823	3-Hydroxy-1-indanone	36.5467	26.47	16.5268	21.9631	10.1479	29.7165	163.402	166.36	170.542	113.277	128.955	143.552	228.621	203.781	258.297	212.388	158.462	194.234	77.9545	75.3423	79.3897	99.2764	65.0397	62.8533	1.7017	1.88437e-05	1.08164	up	3.15103	1.63388e-05	1.13219	up	2.64797	8.83692e-06	1.18801	up	C07720	Polycyclic aromatic hydrocarbon degradation(ko00624);;Microbial metabolism in diverse environments(ko01120)	--	--	--	--	--	--	--	--	--	--
neg_2824	Acoric acid	3733.63	3823.59	3420.87	3420.9	3577.13	3679.92	2113.84	2169.25	2177.93	2155.86	2122.04	2062.08	757.195	716.073	708.296	694.316	735.647	721.475	1510.15	1460.4	1455.29	1486.05	1508.94	1546.14	-1.27208	2.81299e-07	1.15565	down	-2.32133	9.14848e-08	1.16164	down	-0.758513	1.33503e-06	1.21403	down	--	--	--	--	--	--	HMDB0038165	5956-06-09	Organic compounds	Lipids and lipid-like molecules	Prenol lipids	Monoterpenoids
neg_2825	Cynaratriol	225.04	243.065	203.066	217.965	195.966	242.448	411.469	433.093	450.182	409.829	414.477	451.737	393.971	385.594	413.704	376.396	363.613	357.756	389.56	389.981	413.353	414.743	428.508	387.172	0.868217	1.18589e-08	1.14248	up	0.787233	7.75692e-08	1.1352	up	0.953445	4.74616e-09	1.20997	up	--	--	--	--	--	--	HMDB0034983	70894-20-1	Organic compounds	Lipids and lipid-like molecules	Prenol lipids	Terpene lactones
neg_2828	Dihydroetorphine	5189.43	5178.63	4715	4585.92	4801.58	4868.67	3898.65	3950.16	4058.46	4035.75	4079.5	3984.71	3258.99	3161.57	3200.83	3136.31	3129.59	3115.66	3893.51	3949.58	3872.28	3957.58	3909.78	4132.08	-0.307043	8.7718e-05	1.09193	down	-0.626607	6.54754e-06	1.14458	down	-0.289362	0.000176994	1.15034	down	--	--	--	--	--	--	HMDB0251313	--	Organic compounds	Benzenoids	Phenanthrenes and derivatives	--
neg_2829	4-formyl Indole	140.86	144.362	130.729	116.486	130.804	136.104	345.042	344.905	370.514	304.506	323.262	336.508	756.34	755.501	759.055	734.138	776.118	731.143	3906.35	3799.93	3695.04	3761.3	3851.19	3660.03	4.82607	1.65993e-09	1.1613	up	2.49697	7.13555e-13	1.16387	up	1.34084	2.04963e-07	1.21319	up	--	--	--	--	--	--	--	--	--	--	--	--
neg_2835	Methadone	27439	27999.8	24991.4	25346.7	25962.7	26923.2	16511.1	16780.7	16537.7	16782.4	16796.7	16548.5	17460.1	16795.5	16863.7	16614.1	17414.3	16720.6	21391.7	21191.6	21087.2	21337.7	21382.6	22547.5	-0.299285	3.91405e-05	1.09941	down	-0.639259	1.82686e-06	1.14827	down	-0.666583	4.69897e-06	1.21231	down	C07163	--	--	--	--	--	HMDB0014477	76-99-3	Organic compounds	Benzenoids	Benzene and substituted derivatives	Diphenylmethanes
neg_2839	Gibberellin A20	49.5161	30.2928	27.9979	29.0905	22.3138	27.1477	166.834	176.804	155.836	129.721	153.851	158.315	469.522	468.761	541.024	520.641	349.795	418.602	153.395	159.381	192.978	201.127	187.835	140.533	2.47382	6.86759e-06	1.12923	up	3.89287	1.81074e-05	1.13971	up	2.33667	1.28636e-07	1.20633	up	C02035	Diterpenoid biosynthesis(ko00904);;Metabolic pathways(ko01100);;Biosynthesis of secondary metabolites(ko01110)	LMPR0104170004	Prenol Lipids [PR]	Isoprenoids [PR01]	C20 isoprenoids (diterpenes) [PR0104]	HMDB0303457	--	Organic compounds	Lipids and lipid-like molecules	Prenol lipids	Diterpenoids
neg_2841	PI(20:4(5Z,8Z,11Z,13E)+=O(15)/22:2(13Z,16Z))	1228.4	1198.49	1074.15	1109.83	1110.8	1111.27	556.378	576.912	533.467	517.963	585.941	491.538	2685.04	2570.5	2584.64	2515.36	2710.03	2443.63	2760.37	2822.35	2605.66	2698.71	2824.14	2588.58	1.25427	8.70237e-10	1.15656	up	1.18254	1.12509e-09	1.1585	up	-1.06666	2.27979e-08	1.21364	down	--	--	--	--	--	--	HMDB0277740	--	--	--	--	--
neg_2847	Glutamylisoleucine	47.0845	37.5543	33.5158	30.464	22.9952	44.7174	252.775	263.806	238.821	163.219	217.313	235.618	427.115	385.204	461.076	412.887	324.989	377.131	93.2262	83.2504	103.637	113.589	106.714	73.9518	1.40874	2.91794e-05	1.08565	up	3.46473	4.42375e-06	1.14844	up	2.6645	2.22496e-05	1.19169	up	--	--	--	--	--	--	HMDB0028822	5879-22-1	Organic compounds	Organic acids and derivatives	Carboxylic acids and derivatives	Amino acids, peptides, and analogues
neg_2851	L-Proline, 1-(2-methyl-3-(methylthio)-1-oxopropyl)-, (S)-	23.7436	3.68287	19.44	27.9858	9.27424	11.3236	257.305	266.155	261.036	241.449	234.661	257.724	553.512	522.255	579.629	546.836	531.482	510.157	509.371	521.632	501.433	500.442	532.444	516.142	5.01273	1.91689e-14	1.16102	up	5.08683	1.93192e-09	1.16241	up	3.9916	1.55737e-11	1.22335	up	--	--	--	--	--	--	HMDB0257407	--	Organic compounds	Organic acids and derivatives	Carboxylic acids and derivatives	Amino acids, peptides, and analogues
neg_2852	3-Indolebutyric acid	299.735	276.534	251.75	254.879	222.23	274.737	873.827	902.425	850.136	787.458	794.163	831.364	2512.35	2416.5	2472.81	2424.65	2285.41	2334.49	2260.34	2221.49	2234.39	2262.77	2266.14	2159.1	3.08482	1.9143e-14	1.16129	up	3.19282	1.68511e-09	1.16324	up	1.67344	3.02022e-09	1.21925	up	--	--	--	--	--	--	HMDB0002096	133-32-4	Organic compounds	Organoheterocyclic compounds	Indoles and derivatives	Indoles
neg_2856	CDP-DG(6 keto-PGF1alpha/20:1(11Z))	316.37	419.292	331.662	320.519	324.165	389.696	465.571	523.081	491.139	488.937	456.519	507.208	718.798	672.325	676.22	602.888	603.493	607.381	594.757	593.64	527.509	502.431	523.313	527.897	0.637531	1.05819e-05	1.0839	up	0.884908	6.97215e-07	1.12005	up	0.480549	0.000141131	1.11235	up	--	--	--	--	--	--	HMDB0291728	--	--	--	--	--
neg_2858	5-Phenyl-1,3-oxazinane-2,4-dione	872.541	835.385	806.566	679.57	664.123	802.77	1328.66	1339.4	1441.22	1239.43	1295.96	1213.93	493.705	517.831	468.945	482.262	542.583	500.957	345.464	348.549	330.071	331.39	321.279	343.102	-1.20637	4.61776e-05	1.1265	down	-0.632645	0.000288357	1.07585	down	0.753645	6.19063e-07	1.18018	up	C16596	--	--	--	--	--	HMDB0060400	--	Organic compounds	Benzenoids	Benzene and substituted derivatives	--
neg_2864	Periplogenin	382.337	381.193	344.241	332.724	337.731	359.956	473.42	500.219	505.781	464.381	484.291	532.46	525.736	475.75	539.162	447.805	455.617	515.101	565.053	530.855	541.881	552.623	581.244	605.24	0.659313	8.14111e-08	1.13526	up	0.468808	6.97057e-05	1.07576	up	0.469482	1.4972e-06	1.17297	up	--	--	--	--	--	--	HMDB0256345	--	Organic compounds	Lipids and lipid-like molecules	Steroids and steroid derivatives	Steroid lactones
neg_2873	Deepoxy-deoxynivalenol	51.466	61.9754	61.2277	55.5439	41.9711	50.0127	110.596	109.288	94.4607	100.222	82.4885	112.551	287.021	278.523	257.625	262.149	243.506	262.973	218.301	225.867	196.174	198.318	208.54	219.67	1.97525	1.97391e-09	1.15427	up	2.30464	6.91936e-09	1.15852	up	0.919935	1.92423e-05	1.14986	up	--	--	--	--	--	--	HMDB0250929	--	Organic compounds	Organoheterocyclic compounds	Oxepanes	--
neg_2875	Indoline	140.323	123.71	129.307	105.196	120.52	123.166	14.5106	7.84466	15.2848	19.0444	17.6856	17.6899	2.36813e-11	2.36813e-11	2.36813e-11	2.36813e-11	2.36813e-11	2.36813e-11	63.2044	73.526	72.3047	68.7481	57.181	66.0039	-0.888364	7.44909e-06	1.11429	down	-42.2482	1.46789e-06	1.15667	down	-3.01121	4.16596e-07	1.21478	down	--	--	--	--	--	--	HMDB0253472	--	Organic compounds	Organoheterocyclic compounds	Indoles and derivatives	Indolines
neg_2876	Cinnamic acid	534.512	528.304	461.448	479.797	456.097	500.896	107.182	105.583	105.794	102.593	119.318	105.941	45.879	46.5669	45.3026	49.9265	40.1333	43.9565	319.367	302.321	290.012	283.399	310.627	303.634	-0.710632	6.27642e-06	1.12928	down	-3.44568	4.02614e-07	1.15962	down	-2.19559	5.76998e-07	1.2198	down	C10438	--	--	--	--	--	HMDB0000567	102-94-3	Organic compounds	Phenylpropanoids and polyketides	Cinnamic acids and derivatives	Cinnamic acids
neg_2877	4-Dimethylaminocinnamaldehyde	2288.66	2286.34	2112.8	2202.58	2179.56	2292.79	449.279	459.623	497.847	503.819	474.26	487.598	122.708	127.13	125.841	115.371	140.308	124.533	1315.91	1256.76	1197.8	1187.4	1262.99	1279.47	-0.833188	1.16692e-09	1.15375	down	-4.14389	8.46283e-09	1.16372	down	-2.21787	3.59017e-09	1.22561	down	--	--	--	--	--	--	HMDB0247143	--	Organic compounds	Phenylpropanoids and polyketides	Cinnamaldehydes	--
neg_2879	2,7-octadienoylglycine	31813.1	32597	30028.9	30912.2	30273.3	31745.5	7318.99	7231.15	7338.94	7405	7180.13	7271.63	2040.39	2094.97	2000.92	1936.85	2107.44	2015.4	17347.8	17063.1	16275.6	16024.5	16388.3	16572.3	-0.910635	3.25006e-09	1.15619	down	-3.94141	8.73594e-09	1.16383	down	-2.09867	2.22512e-08	1.22587	down	--	--	--	--	--	--	HMDB0094790	--	Organic compounds	Organic acids and derivatives	Carboxylic acids and derivatives	Amino acids, peptides, and analogues
neg_2881	5-Hydroxy-1-(4-hydroxyphenyl)-3-decanone	23.7589	19.4158	12.7234	11.7599	11.7341	23.0108	118.952	114.066	111.755	107.147	113.659	119.283	183.879	174.278	187.743	181.356	182.125	159.956	130.687	129.931	127.116	132.2	118.652	125.087	2.8987	9.74917e-12	1.15741	up	3.38439	6.37937e-10	1.15982	up	2.74156	3.94627e-11	1.22202	up	C17747	Biosynthesis of secondary metabolites(ko01110)	--	--	--	--	--	--	--	--	--	--
neg_2885	Valine-betaxanthin	33.3582	31.4145	11.9467	23.8365	14.4937	38.4827	245.573	271.744	260.293	202.41	216.478	238.179	692.176	698.421	826.626	714.19	583.399	642.236	224.252	226.708	228.915	218.284	267.544	192.997	3.14561	3.55849e-07	1.1458	up	4.75894	4.26999e-06	1.15045	up	3.22411	5.87029e-07	1.20996	up	--	--	--	--	--	--	HMDB0304749	--	Organic compounds	Organic acids and derivatives	Carboxylic acids and derivatives	Amino acids, peptides, and analogues
neg_2886	(gamma-Glutamyl-gamma-glutamyl)-S-methylcysteine	1064.88	868.136	615.904	815.13	481.901	1132.03	246.089	254.38	199.282	77.3852	145.78	146.137	0.883436	0.460206	3.01565	4.14907	1.28304	0.627366	2.36813e-11	2.36813e-11	2.36813e-11	2.36813e-11	0.141567	2.36813e-11	-15.1018	0.000466221	1.08198	down	-8.90023	0.000470648	1.08541	down	-2.21923	0.00101848	1.09146	down	--	--	--	--	--	--	HMDB0039424	102148-93-6	Organic compounds	Organic acids and derivatives	Carboxylic acids and derivatives	Amino acids, peptides, and analogues
neg_2887	7'-O-Dmethylcephaeline	641.53	629.257	546.985	605.361	561.534	619.906	809.498	852.836	810.589	817.603	766.23	778.711	1120.07	1073.23	1094.35	1056.95	1028.47	994.787	905.662	961.671	927.372	915.761	965.978	1004.58	0.656322	2.03567e-08	1.13965	up	0.820976	4.962e-09	1.14903	up	0.423827	1.80868e-06	1.173	up	C21584	Biosynthesis of secondary metabolites(ko01110)	--	--	--	--	--	--	--	--	--	--
neg_2889	2-octenoylglycine	524.639	526.778	499.637	437.318	520.927	489.64	26.7697	15.011	14.8938	19.4331	40.5558	16.8475	80.89	73.626	67.1051	63.7842	71.637	65.5136	1302.37	1401.59	1412.97	1419.15	1245.3	1371.16	1.4428	1.59677e-08	1.15381	up	-2.82724	3.41774e-07	1.15857	down	-4.48942	7.13098e-08	1.22197	down	--	--	--	--	--	--	HMDB0094801	--	Organic compounds	Organic acids and derivatives	Carboxylic acids and derivatives	Amino acids, peptides, and analogues
neg_2890	C20915	435.304	490.638	378.577	486.394	448.901	453.326	42.5518	45.4494	67.6041	40.3116	48.8117	36.2445	2.36813e-11	0.214686	2.36813e-11	0.105805	2.36813e-11	2.36813e-11	0.507255	13.9798	13.0439	8.48193	4.25373	4.1876	-5.92083	1.03703e-06	1.15365	down	-13.0367	1.30676e-06	1.15692	down	-3.26079	6.68853e-07	1.21652	down	C20915	Monobactam biosynthesis(ko00261);;Biosynthesis of secondary metabolites(ko01110)	--	--	--	--	--	--	--	--	--	--
neg_2892	Vdavp	526.902	578.748	402.794	472.095	441.238	529.985	2296.66	2427.31	2182.81	1484.49	1890.04	1906.15	5165.7	6821.65	6207.68	5783.55	4115.06	4597.38	955.734	1005.82	1015.87	1081.16	1092.46	836.021	1.02027	2.02059e-06	1.11538	up	3.46925	6.91514e-05	1.12537	up	2.04575	7.59078e-05	1.17812	up	--	--	--	--	--	--	HMDB0246591	--	Organic compounds	Organic acids and derivatives	Carboxylic acids and derivatives	Amino acids, peptides, and analogues
neg_2895	N2,N2-Dimethylguanosine	570.96	600.639	390.619	564.131	501.881	599.441	76.0025	94.75	137.815	106.262	77.6226	77.583	21.3508	21.5747	21.9835	15.0383	4.21959	26.5642	36.7623	10.0412	31.2647	13.8656	19.4658	29.5803	-4.51693	1.55669e-05	1.13846	down	-4.86536	1.63799e-05	1.14198	down	-2.50137	1.53534e-05	1.19227	down	--	--	--	--	--	--	HMDB0004824	2140-67-2	Organic compounds	Nucleosides, nucleotides, and analogues	Purine nucleosides	--
neg_2902	4-Amino-3-hydroxybutanoylcarnitine	88.9385	106.896	84.7754	92.6533	71.9321	119.291	149.661	132.523	139.508	135.772	136.443	155.171	309.864	296.257	317.714	318.076	306.206	322.443	199.727	233.143	238.897	242.902	245.045	240.36	1.31049	5.52449e-08	1.13447	up	1.72846	3.35907e-09	1.15726	up	0.588958	0.000345459	1.09071	up	--	--	--	--	--	--	HMDB0241810	--	Organic compounds	Lipids and lipid-like molecules	Fatty Acyls	Fatty acid esters
neg_2904	3-Carboxy-2,3,4,9-tetrahydro-1H-pyrido[3,4-b]indole-1-propanoic acid	42.9032	57.7105	48.9085	53.1255	32.8771	58.2165	219.028	207.17	200.398	189.921	203.341	212.734	770.756	761.742	803.79	804.295	727.283	771.155	853.842	891.809	882.587	886.993	924.723	866.261	4.17507	5.34443e-11	1.16096	up	3.9812	1.19973e-09	1.16318	up	2.06908	1.03534e-10	1.21943	up	--	--	--	--	--	--	HMDB0034881	--	Organic compounds	Alkaloids and derivatives	Harmala alkaloids	--
neg_2914	C20819	1412.12	1403.12	1325.85	1249.84	1364.36	1435.9	137.84	129.045	134.175	122.289	140.608	124.11	29.6513	30.4798	25.085	21.249	25.601	20.9321	406.022	372.624	353.479	347.291	423.112	415.734	-1.82103	5.73875e-09	1.15593	down	-5.74249	6.91556e-08	1.16241	down	-3.37768	8.63729e-08	1.22445	down	C20819	Carbapenem biosynthesis(ko00332);;Biosynthesis of secondary metabolites(ko01110)	--	--	--	--	--	--	--	--	--	--
neg_2921	Paromomycin	539.022	596.446	492.171	480.475	468.781	473.241	1811.43	1812.62	1644.37	1708.71	1780.55	1660.68	7359.99	7220.45	7069.15	7030.49	7184.88	7016.11	4392.62	4486.25	4223.13	4273.75	4253.64	4565.77	3.10235	4.50225e-10	1.16053	up	3.8134	8.32121e-12	1.16445	up	1.77218	1.79299e-10	1.22204	up	C00832	Neomycin, kanamycin and gentamicin biosynthesis(ko00524);;Biosynthesis of secondary metabolites(ko01110)	--	--	--	--	HMDB0015490	1263-89-4	Organic compounds	Organic oxygen compounds	Organooxygen compounds	Carbohydrates and carbohydrate conjugates
neg_2922	PI(16:0/5-iso PGF2VI)	2876.87	2911.82	2379.96	2564.06	2425.17	2773.09	1769.78	2054.53	1864.68	1655.06	1625.34	1827.18	4840.99	4836.03	4782.52	4655.53	4536.55	4670.17	3879.23	3975.6	3727.43	3825.33	4000.7	3889.85	0.548381	7.96443e-06	1.12368	up	0.830078	1.0333e-07	1.14969	up	-0.561259	4.08405e-05	1.1319	down	--	--	--	--	--	--	HMDB0276072	--	--	--	--	--
neg_2925	1-Desulfoyessotoxin	2283.04	2308.23	2072.32	2047.57	1938.36	2282.55	1408.62	1386.8	1205.54	1196.35	1226.55	1164.78	1606.2	1628.7	1572.07	1513.59	1483.87	1487.8	1476.13	1541.15	1338.15	1474.21	1519.85	1540.71	-0.540666	2.33502e-05	1.10191	down	-0.476856	6.96941e-05	1.0978	down	-0.769043	1.28228e-06	1.18474	down	--	--	--	--	--	--	HMDB0036612	255041-59-9	Organic compounds	Phenylpropanoids and polyketides	Ciguatera toxins	--
neg_2928	(4E,6Z)-3-Hydroxydeca-4,6-dienoylcarnitine	49.903	55.186	51.3922	38.3366	48.1291	72.736	629.575	649.065	674.841	642.711	655.869	638.45	1011.01	1000.24	971.914	955.489	1003.99	1025.28	414.594	403.338	401.18	383.166	398.261	423.694	2.94098	9.6135e-13	1.15943	up	4.24068	1.78701e-11	1.16409	up	3.62341	5.16341e-14	1.22648	up	--	--	--	--	--	--	HMDB0241110	--	Organic compounds	Lipids and lipid-like molecules	Fatty Acyls	Fatty acid esters
neg_2932	DG(10:0/PGE2/0:0)	2440.27	2515.95	2165.84	2354.14	2214.46	2379.99	318.071	365.598	359.268	327.19	305.707	318.215	1477.88	1428.69	1431.25	1361.63	1424.56	1383.83	1508.76	1582.11	1427.34	1416.34	1423.27	1528.78	-0.662988	1.14959e-06	1.13355	down	-0.725826	3.80236e-06	1.14371	down	-2.81892	1.33617e-07	1.22305	down	--	--	--	--	--	--	HMDB0294453	--	--	--	--	--
neg_2941	Val-Val-OH	417.712	390.089	334.104	335.377	300.418	419.083	987.553	996.345	866.842	722.277	753.821	833.193	2133.17	2010.46	2124.96	1903.69	1568.23	1848.69	805.674	871.298	885.449	950.053	914.667	775.681	1.2439	8.40212e-08	1.13653	up	2.39932	4.36521e-06	1.14665	up	1.23199	3.18431e-05	1.16661	up	--	--	--	--	--	--	--	--	--	--	--	--
neg_2942	Moperone	2658.43	2587.57	2316.88	2384.62	2283.47	2495.61	998.979	1077.25	1007.04	965.27	979.014	955.601	582.912	556.488	562.579	534.233	517.796	500.036	616.466	628.946	610.032	608.667	674.319	624.081	-1.96865	4.98053e-07	1.15509	down	-2.17812	2.94328e-07	1.15877	down	-1.29944	6.46731e-07	1.21594	down	--	--	--	--	--	--	HMDB0254877	--	Organic compounds	Organic oxygen compounds	Organooxygen compounds	Carbonyl compounds
neg_2952	5-N-Acetyl-7-N-(D-alanyl)-legionaminic acid	19.9091	31.0381	26.8082	25.771	21.7675	21.1707	191.937	189.992	179.012	142.547	165.841	169.952	168.461	164.105	172.239	169.59	142.598	159.738	152.273	138.629	148.41	153.456	158.805	139.755	2.6054	1.52244e-09	1.15669	up	2.73741	3.99299e-08	1.15812	up	2.82696	2.64792e-06	1.21153	up	C22250	O-Antigen nucleotide sugar biosynthesis(ko00541);;Metabolic pathways(ko01100);;Biosynthesis of nucleotide sugars(ko01250)	--	--	--	--	--	--	--	--	--	--
neg_2955	Trifluoperazine	441.255	414.426	295.898	280.403	291.686	350.639	168.982	219.971	197.87	153.467	150.181	171.304	853.951	883.758	885.128	813.056	681.171	766.761	911.837	884.418	924.286	952.601	951.381	790.193	1.38426	4.4434e-08	1.13648	up	1.23538	8.23955e-07	1.11885	up	-0.966152	0.00103949	1.06929	down	C07168	--	--	--	--	--	HMDB0014969	117-89-5	Organic compounds	Organoheterocyclic compounds	Benzothiazines	Phenothiazines
neg_296	L-Lysine monohydrochloride	415.841	459.961	422.197	385.756	437.654	408.52	324.445	307.796	267.489	343.906	357.238	346.197	1255.34	1258.73	1290.89	1282.77	1282.51	1263.6	1164.92	1093.17	1086.28	1112.13	1105.3	1184.57	1.41501	1.67856e-10	1.15742	up	1.59331	1.42653e-12	1.16375	up	-0.377792	0.000247322	1.07354	down	--	--	--	--	--	--	HMDB0301757	10098-89-2	Organic compounds	Organic acids and derivatives	Carboxylic acids and derivatives	Amino acids, peptides, and analogues
neg_2960	1-Methyl-4-piperidyl acetate	89.4518	87.8789	93.3586	71.9	68.549	73.75	135.25	136.596	125.324	124.848	137.201	129.806	183.101	164.029	177.474	159.455	164.649	157.623	124.46	148.835	144.342	156.343	135.949	122.353	0.779421	1.31667e-05	1.08445	up	1.05338	5.10145e-08	1.13782	up	0.702418	9.49882e-06	1.17384	up	--	--	--	--	--	--	HMDB0243931	--	Organic compounds	Organoheterocyclic compounds	Piperidines	--
neg_2961	2-Methyl-3-(1,4,5,6-tetrahydronicotinoyl)pyrazolo(1,5-a)pyridine	48.8599	52.3327	46.3775	38.5432	30.6575	49.934	497.894	540.728	497.809	617.251	600.3	612.241	26.1342	19.3334	30.8555	18.8541	12.6338	13.8681	106.329	88.7846	101.025	94.9223	111.837	148.375	1.28802	0.000320188	1.0566	up	-1.13216	0.000303635	1.00877	down	3.65782	2.22549e-06	1.21569	up	--	--	--	--	--	--	HMDB0253774	--	Organic compounds	Organoheterocyclic compounds	Pyrazolopyridines	--
neg_2966	6-Hydroxyazapropazone	4011.03	4036.74	3655.73	3607.67	3447.59	4096.33	2518.13	2660.25	2478.96	2316.7	2330.42	2458.98	1359.06	1349.72	1389.16	1269.27	1156.44	1210.96	1904.9	1859.61	1813.39	1853.18	1887.03	1888.31	-1.02819	9.13982e-06	1.14288	down	-1.56312	5.19463e-07	1.15281	down	-0.630487	1.03311e-05	1.18008	down	--	--	--	--	--	--	HMDB0247071	--	Organic compounds	Organoheterocyclic compounds	Triazines	Aminotriazines
neg_2970	Mimic A	321.716	322.697	317.089	301.034	269.904	381.483	2667.7	2813.44	2618.54	2742.39	2592.02	2598.73	11437.4	11136.9	11092.9	10895.3	10866.2	10678.1	7749.45	7622.2	7000.39	7219.19	7498.39	7839.05	4.55303	2.8552e-08	1.16004	up	5.11019	1.09232e-09	1.16428	up	3.06642	2.53065e-10	1.22584	up	--	--	--	--	--	--	HMDB0254736	--	Organic compounds	Benzenoids	Benzene and substituted derivatives	Benzoic acids and derivatives
neg_2976	Acetyltropine	209.305	240.54	235.08	237.628	201.503	228.627	297.497	325.81	289.196	273.978	263.558	276.665	176.842	180.389	156.507	146.754	131.844	162.116	187.156	194.513	147.984	150.428	138.257	146.142	-0.487999	0.000403699	1.00672	down	-0.50308	6.15776e-05	1.05238	down	0.352198	0.000324482	1.06649	up	C12452	--	--	--	--	--	--	--	--	--	--	--
neg_2977	2,3,4,5-Tetrahydro-6-(5-methyl-2-furanyl)pyridine	738.801	747.856	730.011	791.449	666.115	834.655	375.307	388.331	382.523	411.252	427.826	391.097	14.5508	27.0692	19.0803	5.34324	18.2482	25.0606	184.406	169.693	168.824	141.716	149.041	188.063	-2.17026	3.42302e-07	1.1516	down	-5.36572	4.32003e-07	1.15915	down	-0.924033	5.71436e-06	1.19914	down	--	--	--	--	--	--	HMDB0040015	104704-35-0	Organic compounds	Organoheterocyclic compounds	Pyridines and derivatives	Hydropyridines
neg_2978	2-(5-Methyl-2-furanyl)-3-piperidinol	2875.47	3076.77	3012.63	3051.99	2800.72	3142.16	3817.69	3917.26	3832.02	3637.86	3691.02	3859.4	2204.07	2159.65	2099.36	1970.28	1894.68	2176.43	2468.39	2281.06	2057.23	1961.83	1952.99	1878.17	-0.511381	3.42538e-05	1.08583	down	-0.522324	2.19639e-07	1.12885	down	0.341432	5.28522e-07	1.18462	up	--	--	--	--	--	--	HMDB0039838	--	Organic compounds	Organic nitrogen compounds	Organonitrogen compounds	Amines
neg_2983	4'-Hydroxy-5,5'-diisopropyl-2,2'-dimethyl-3,4-biphenylquinone	918.702	877.9	778.219	810.079	672.08	873.238	1869.09	1863.11	1702.59	1737.7	1729.15	1771.54	4520.41	4497.83	4464.24	4315.38	4103.85	4266.69	3845.8	3972.71	3838.19	3892.25	3927.76	3867.19	2.24332	1.24169e-12	1.16086	up	2.4081	8.55606e-11	1.16219	up	1.11426	3.2034e-09	1.21334	up	--	--	--	--	--	--	HMDB0040761	120866-13-9	Organic compounds	Lipids and lipid-like molecules	Prenol lipids	Monoterpenoids
neg_2988	5-Amino-4-imidazolecarboxyamide	118.284	121.609	113.237	93.3772	85.845	97.8815	490.348	523.207	474.274	373.593	408.21	433.179	888.8	854.853	935.974	799.945	689.034	818.675	313.813	313.151	318.849	314.222	346.931	264.996	1.57059	2.07874e-07	1.14188	up	2.98429	2.92253e-06	1.1515	up	2.1005	9.53194e-06	1.19999	up	C04051	Purine metabolism(ko00230);;Metabolic pathways(ko01100)	--	--	--	--	HMDB0003192	360-97-4	Organic compounds	Organoheterocyclic compounds	Azoles	Imidazoles
neg_2991	CDP-DG(i-19:0/20:4(8Z,11Z,14Z,17Z)-2OH(5S,6R))	3967.18	4094.43	3804.02	3986.39	3776.37	3992.67	2153.51	2275.8	2015.43	2051.83	1866.86	2033.72	6184.16	5795.09	5736.71	5584.09	5371.35	5651.93	2430.55	2396.06	2160.71	2327.93	2444.01	2296.72	-0.748888	4.65249e-10	1.15176	down	0.539115	1.68722e-06	1.13909	up	-0.930065	3.19609e-10	1.21794	down	--	--	--	--	--	--	HMDB0294060	--	--	--	--	--
neg_2995	Geranyl-hydroxybenzoate	132.846	121.767	123.858	106.417	94.2814	136.284	524.181	538.317	465.75	373.591	405.755	444.529	1029.37	1044.49	1079.59	974.977	819.447	919.364	400.12	436.171	423.966	414.987	437.565	363.73	1.79139	1.64151e-08	1.15065	up	3.03575	2.32747e-06	1.15252	up	1.94361	2.63292e-05	1.18974	up	C18131	Ubiquinone and other terpenoid-quinone biosynthesis(ko00130);;Biosynthesis of secondary metabolites(ko01110)	--	--	--	--	--	--	--	--	--	--
neg_2996	4-ethylamino-6-isopropylamino-1,3,5-triazin-2-ol	1204.3	1161.68	1153.13	1086.65	1051.37	1185.13	797.195	807.072	787.264	780.71	820.122	756.361	1656.15	1646.01	1504.13	1531.55	1423.24	1513.9	2161.01	2176.83	2029.72	2101.44	2155.39	2271.67	0.914383	1.03974e-09	1.15275	up	0.43887	8.92393e-06	1.1018	up	-0.526934	6.20241e-06	1.19568	down	--	--	--	--	--	--	HMDB0062766	2163-68-0	Organic compounds	Organoheterocyclic compounds	Triazines	1,3,5-triazines
neg_3003	7-Deaza-2'-deoxyguanosine	502.476	424.015	358.013	386.764	268.185	498.336	1639.14	1765.19	1513.29	1024.85	1256.68	1365.41	2495.42	2470.88	2600.1	2467.24	1823.16	2255.05	970.291	1052.25	1247	1311.66	1250.63	791.924	1.44208	0.000120781	1.07557	up	2.53326	3.71588e-06	1.14295	up	1.81281	0.000107957	1.1554	up	--	--	--	--	--	--	HMDB0247243	--	Organic compounds	Organoheterocyclic compounds	Pyrrolopyrimidines	Pyrrolo[2,3-d]pyrimidines
neg_3008	L-Histidine	14.2093	15.7612	49.0484	10.4939	16.5784	29.1384	208.566	193.762	179.741	176.607	151.1	159.018	855.161	843.359	884.836	817.961	756.054	783.562	509.818	550.441	531.236	581.426	551.172	488.534	4.57027	5.86873e-09	1.15716	up	5.1913	2.18804e-08	1.1611	up	2.9825	1.62336e-07	1.20018	up	C00135	Histidine metabolism(ko00340);;Staurosporine biosynthesis(ko00404);;beta-Alanine metabolism(ko00410);;D-Amino acid metabolism(ko00470);;Aminoacyl-tRNA biosynthesis(ko00970);;Metabolic pathways(ko01100);;Biosynthesis of secondary metabolites(ko01110);;Biosynthesis of amino acids(ko01230);;ABC transporters(ko02010)	--	--	--	--	HMDB0000177	71-00-1	Organic compounds	Organic acids and derivatives	Carboxylic acids and derivatives	Amino acids, peptides, and analogues
neg_3015	LysoPC(18:0/0:0)	741.778	685.447	646.825	663.819	575.737	682.746	2246.86	2331.43	2183.78	2112.89	2075.27	2094.46	5904.93	5749.62	5591.64	5460.26	5646.3	5645.46	5027.34	5227.97	5042.85	5033.4	4982.29	5249.42	2.93504	4.64271e-12	1.16112	up	3.0887	1.34433e-10	1.16394	up	1.70671	1.50706e-09	1.22169	up	--	--	--	--	--	--	HMDB0010384	19420-57-6	Organic compounds	Lipids and lipid-like molecules	Glycerophospholipids	Glycerophosphocholines
neg_3026	octyl alpha-D-glucopyranoside	9.22967	9.89651	6.69127	7.26638	13.5288	2.36813e-11	68.5621	86.9103	62.8931	51.5159	56.5154	41.7155	1513.13	1385.02	1761.93	1625.98	1616.82	1618.9	133.766	150.699	178.602	176.189	178.12	168.46	4.40255	1.80172e-06	1.14777	up	7.67436	6.90386e-07	1.15885	up	2.98135	0.000220389	1.1428	up	--	--	--	--	--	--	--	--	--	--	--	--
neg_3032	coformycin	4.88264	4.16671	2.36813e-11	2.36813e-11	2.36813e-11	10.9678	113.725	132.007	106.018	67.8265	107.319	105.47	214.574	212.511	248.344	220.777	183.083	204.615	69.539	74.8267	70.6357	87.938	94.2092	64.0095	4.52596	4.29571e-06	1.1351	up	6.00316	1.10865e-06	1.15462	up	4.98145	4.69519e-05	1.18481	up	C01677	--	--	--	--	--	HMDB0250398	--	Organic compounds	Organic oxygen compounds	Organooxygen compounds	Carbohydrates and carbohydrate conjugates
neg_3039	Cinncassiol A	1576.47	1516.82	1422.84	1488.9	1357.96	1530.84	2255.48	2258.65	2309.68	2202.22	2210.47	2233.6	2395.17	2326.85	2339.68	2261.89	2355.56	2339.35	2297.59	2431.44	2284.46	2299.89	2455.87	2479.37	0.679946	6.5084e-09	1.14509	up	0.656456	1.9341e-08	1.1541	up	0.598885	8.27819e-08	1.21404	up	C17645	--	--	--	--	--	HMDB0035164	73599-11-8	Organic compounds	Lipids and lipid-like molecules	Prenol lipids	Terpene lactones
neg_3040	N-Arachidonoyl Glutamine	2359.23	2377.12	2103.61	2223.57	2105.34	2318.94	1041.53	1168.41	1138.46	1109.9	1107.35	1108.22	1597.67	1505.43	1564.39	1508.48	1574.88	1481.39	1891.66	1997.64	1858.02	1929.84	1889.83	1953.68	-0.227433	0.000642843	1.02848	down	-0.546904	7.11244e-06	1.13309	down	-1.01506	5.22495e-07	1.21446	down	--	--	LMFA08020126	Fatty Acyls [FA]	Fatty amides [FA08]	N-acyl amines [FA0802]	HMDB0241994	--	Organic compounds	Organic acids and derivatives	Carboxylic acids and derivatives	Amino acids, peptides, and analogues
neg_3044	Melanotan II	452.765	403.199	451.113	393.943	373.091	399.43	2379.76	2539.83	1865.84	2345.58	2279.15	2066.38	2378.92	2297.71	1931.27	1850.04	2020.06	2377.9	6146.86	6060.11	5579.45	5347.16	5384.25	5206.55	3.76914	4.56767e-07	1.15652	up	2.37778	7.66696e-06	1.14715	up	2.4458	6.37938e-06	1.2098	up	--	--	--	--	--	--	HMDB0254419	--	Organic compounds	Organic acids and derivatives	Carboxylic acids and derivatives	Amino acids, peptides, and analogues
neg_3045	Esculeoside B-5	658.175	523.756	571.789	536.504	436.427	608.846	1647.36	1914.11	1324.96	1408.7	1453.14	1320.91	3146.92	2674.35	2901.62	2608.17	2070.73	2977.68	4092.76	3775.43	3915.41	3631.79	3607.92	2884.16	2.71545	5.76852e-06	1.14414	up	2.29591	2.03461e-05	1.13592	up	1.44307	6.5509e-05	1.16599	up	--	--	--	--	--	--	--	--	--	--	--	--
neg_3047	beta-Rhodomycin	1023.25	979.714	838.066	997.211	867.707	867.195	3093.81	3155.17	2948.46	3158.08	3052.84	2827.76	1849.7	1704.63	1719.06	1739.25	1498.62	1645.27	2061.29	2011.16	1897	1939.57	1915.83	1979.84	1.0828	5.90334e-10	1.15286	up	0.865846	3.78917e-07	1.1334	up	1.71024	3.11072e-10	1.22226	up	C18642	Biosynthesis of type II polyketide products(ko01057);;Biosynthesis of secondary metabolites(ko01110)	--	--	--	--	--	--	--	--	--	--
neg_3058	3-hydroxytetracosanoyl-CoA	149.55	175.941	97.8557	176.446	89.923	55.9447	659.999	650.631	530.386	508.56	487.563	440.925	300.08	290.649	258.93	245.701	234.604	235.534	554.062	518.415	474.754	470.096	473.997	429.272	1.96967	1.28235e-07	1.13079	up	1.07003	0.000421303	1.02341	up	2.13625	9.10129e-06	1.17096	up	--	--	LMFA07050228	Fatty Acyls [FA]	Fatty esters [FA07]	Fatty acyl CoAs [FA0705]	HMDB0060240	--	Organic compounds	Lipids and lipid-like molecules	Fatty Acyls	Fatty acyl thioesters
neg_3061	3-Deoxypentosone	277.621	247.008	244.132	314.587	243.197	259.031	811.863	855.281	892.494	831.909	789.288	818.192	1019.06	990.595	987.375	938.956	846.652	918.157	1385.47	1405.98	1382.3	1418.9	1332.11	1351.56	2.38398	4.10311e-14	1.16041	up	1.84616	5.71809e-08	1.15535	up	1.65664	1.10816e-10	1.22096	up	--	--	--	--	--	--	HMDB0245857	--	Organic compounds	Organoheterocyclic compounds	Diazanaphthalenes	Benzodiazines
neg_3068	Boc-D-FMK	193.86	179.33	178.954	185.743	156.732	164.245	496.247	538.029	516.433	481.586	475.193	487.579	697.833	679.659	630.532	628.116	643.594	659.598	412.988	427.006	402.431	396.447	414.294	422.283	1.22517	3.30478e-11	1.15646	up	1.89543	1.2671e-09	1.16091	up	1.50007	2.34724e-09	1.22012	up	--	--	--	--	--	--	HMDB0249331	--	Organic compounds	Organic acids and derivatives	Keto acids and derivatives	Gamma-keto acids and derivatives
neg_3070	Paradol	199.738	186.522	179.363	183.931	173.015	174.829	260.492	266.237	259.312	270.629	245.464	241.828	331.956	303.874	299.897	293.987	301.12	284.02	275.609	258.152	261.98	255.532	244.664	254.168	0.498277	1.32015e-07	1.12923	up	0.725765	2.13007e-07	1.14168	up	0.492548	3.27035e-07	1.18788	up	--	--	--	--	--	--	--	--	--	--	--	--
neg_3072	alpha-Ionol O-[arabinosyl-(1->6)-glucoside]	2246.1	2083.51	1898.88	1965.38	1856.09	2054.91	2556.89	2634.96	2565.7	2556.85	2527.94	2495.03	3098.07	3031.19	2884.85	2829.28	2870.87	2856.92	2607.96	2639.48	2531.59	2517.57	2578.42	2670.79	0.360939	4.98101e-05	1.09795	up	0.537624	3.80272e-07	1.12896	up	0.341464	0.000110696	1.15567	up	--	--	--	--	--	--	HMDB0038732	--	Organic compounds	Lipids and lipid-like molecules	Fatty Acyls	Fatty acyl glycosides
neg_3077	N-Succinyl-L,L-2,6-diaminopimelate	445.247	382.85	328.993	324.971	349.514	358.603	543.696	531.208	497.571	477.912	517.323	459.117	1599.76	1679.97	1528.75	1569.55	1428.27	1568.21	966.418	1023.54	994.434	944.764	981.686	879.111	1.4025	1.00331e-09	1.15018	up	2.0977	2.3881e-09	1.15892	up	0.466758	0.000149876	1.09363	up	--	--	--	--	--	--	HMDB0012267	26605-36-7	Organic compounds	Organic acids and derivatives	Carboxylic acids and derivatives	Amino acids, peptides, and analogues
neg_3085	2,5-Dihydro-4,5-dimethyl-2-(1-methylpropyl)thiazole	34.2296	43.8847	57.0983	57.1229	53.7515	56.0447	118.947	115.622	112.98	121.914	126.037	124.581	152.064	170.732	164.613	158.236	141.01	153.009	188.648	190.918	179.545	181.111	183.695	183.949	1.87453	6.54403e-09	1.15636	up	1.63697	5.12329e-09	1.14812	up	1.25298	3.26104e-07	1.20437	up	--	--	--	--	--	--	HMDB0037514	65894-82-8	Organic compounds	Organoheterocyclic compounds	Azolines	Thiazolines
neg_3086	Macaridine	1314.25	1322.47	1470.09	1480.84	1347.57	1429.39	2684.2	2712.02	2685.96	2794.29	2797.88	2775.62	3054.9	3040.33	3004.49	2911.04	2771.18	2804.04	3314.21	3372.15	3244.91	3081.5	3070.81	3039.77	1.19297	6.95316e-09	1.15436	up	1.07206	2.7873e-09	1.15635	up	0.975717	4.72472e-11	1.22284	up	--	--	--	--	--	--	HMDB0039455	--	Organic compounds	Organoheterocyclic compounds	Pyridines and derivatives	Hydropyridines
neg_3087	9,10,13-TriHOME	11.1432	2.36813e-11	2.36813e-11	2.36813e-11	2.36813e-11	3.55332	87.5426	95.1786	88.9737	112.741	97.9549	65.9902	85.5134	90.7668	83.8691	88.1959	79.3294	81.3577	119.493	107.065	102.176	117.691	103.205	103.935	5.47478	1.78008e-09	1.15521	up	5.11421	1.81587e-11	1.15933	up	5.22163	1.19024e-05	1.19549	up	C14835	Linoleic acid metabolism(ko00591)	--	--	--	--	HMDB0004710	29907-57-1	Organic compounds	Lipids and lipid-like molecules	Fatty Acyls	Fatty acids and conjugates
neg_3090	3''-Oxogentamicin A2	443.953	423.894	403.037	382.906	395.278	402.937	201.964	200.234	179.006	174.37	209.174	182.677	84.9563	83.9335	85.0945	88.5743	55.7759	75.3934	148.492	177.105	195.647	170.779	180.784	190.191	-1.20582	4.08884e-09	1.1486	down	-2.37183	1.28254e-09	1.1594	down	-1.09556	1.33386e-08	1.21312	down	C21265	Neomycin, kanamycin and gentamicin biosynthesis(ko00524);;Biosynthesis of secondary metabolites(ko01110)	--	--	--	--	--	--	--	--	--	--
neg_3091	Leukotriene D4	317.909	303.85	326.72	287.112	274.369	370.68	1083.24	1047.45	1149.98	1026.44	1149.37	1246.67	2212.19	2131.45	2253.7	2143.78	2245.65	2251.82	647.873	718.006	748.388	708.819	661.029	697.81	1.15294	4.77941e-09	1.14543	up	2.81545	7.53485e-13	1.16381	up	1.83362	1.55294e-07	1.21568	up	C05951	Arachidonic acid metabolism(ko00590);;Metabolic pathways(ko01100)	LMFA03020006	Fatty Acyls [FA]	Eicosanoids [FA03]	Leukotrienes [FA0302]	HMDB0003080	73836-78-9	Organic compounds	Lipids and lipid-like molecules	Fatty Acyls	Eicosanoids
neg_3093	Floxuridine	207.395	180.328	139.673	132.01	126.298	166.872	366.709	352.593	352.797	330.905	350.284	352.924	771.786	837.024	789.955	774.855	674.825	721.757	337.728	341.323	334.883	331.344	344.445	293.683	1.05808	2.82498e-06	1.12006	up	2.26235	1.7608e-08	1.15362	up	1.14475	5.7152e-06	1.1974	up	C11736	Drug metabolism - other enzymes(ko00983)	--	--	--	--	HMDB0014467	50-91-9	Organic compounds	Nucleosides, nucleotides, and analogues	Pyrimidine nucleosides	Pyrimidine 2'-deoxyribonucleosides
neg_3108	3-Hydroxymelatonin	31.8558	29.5096	29.2587	14.3717	7.59255	17.2345	209.624	207.17	197.215	146.866	174.806	186.478	273.99	265.189	299.72	273.018	229.609	264.165	118.94	140.13	134.515	135.222	136.846	109.755	2.57841	1.74386e-08	1.14208	up	3.62858	6.44418e-08	1.15521	up	3.11166	1.43825e-06	1.20369	up	--	--	--	--	--	--	HMDB0060742	--	Organic compounds	Organoheterocyclic compounds	Indoles and derivatives	Indolines
neg_3123	Antigonadotropic decapeptide	173.732	100.755	127.666	185.039	109.703	190.867	375.77	470.84	359.825	388.568	364.389	403.74	2253.07	1989.74	2489.6	2132.06	1662.73	2134.58	1064.81	1046.79	1101.82	1066.26	1189.52	873.181	2.83678	4.63605e-07	1.14777	up	3.83416	8.50003e-06	1.14607	up	1.41246	1.00219e-06	1.17556	up	--	--	--	--	--	--	HMDB0248487	--	Organic compounds	Organic acids and derivatives	Carboxylic acids and derivatives	Amino acids, peptides, and analogues
neg_3133	Shogasulfonic acid B	14.2928	17.6672	21.8119	11.1636	10.2778	18.5372	227.836	241.757	229.384	242.984	225.923	228.586	274.753	251.655	233.18	219.501	255.575	251.957	95.5873	113.966	95.713	95.8808	89.5356	87.2236	2.62394	2.12861e-07	1.1464	up	3.98707	2.88443e-07	1.15812	up	3.89681	4.1746e-12	1.22587	up	--	--	--	--	--	--	--	--	--	--	--	--
neg_3138	PC(22:5(4Z,7Z,10Z,13Z,16Z)/LTE4)	413.709	407.815	369.366	386.944	339.232	319.392	900.967	960.767	931.35	954.428	918.683	906.996	2042.57	2055.81	2073.75	1966.45	2213.01	2074.69	1419.22	1464.26	1348.76	1399.09	1482.38	1436.05	1.93467	4.09263e-12	1.15879	up	2.47411	4.04398e-10	1.16227	up	1.31729	4.70018e-10	1.22092	up	--	--	--	--	--	--	HMDB0288316	--	--	--	--	--
neg_3143	Tsangane L 3-glucoside	537.001	566.714	475.255	469.028	454.682	475.84	1220.04	1271.01	1357.25	1373.75	1350.85	1344.13	1079.06	1240.85	1045.58	1023.45	1272.5	1199.89	2216.72	2356.7	1952.35	2244.41	2083.23	2555.52	2.17053	2.74054e-06	1.14757	up	1.20389	3.96886e-06	1.13464	up	1.41036	4.5991e-10	1.21927	up	--	--	--	--	--	--	HMDB0040824	143775-68-2	Organic compounds	Lipids and lipid-like molecules	Prenol lipids	Terpene glycosides
neg_3149	cis-3-hexen-1-ol	115.815	108.096	114.132	102.752	96.883	109.91	22.1861	26.2917	14.6115	28.2911	16.3289	23.46	62.9699	63.1058	57.9455	55.3191	58.5298	52.8488	143.67	142.902	134.631	128.126	130.658	137.011	0.335258	2.92218e-05	1.066	up	-0.884761	4.50733e-07	1.13968	down	-2.30365	1.23307e-09	1.21678	down	C08492	alpha-Linolenic acid metabolism(ko00592);;Biosynthesis of secondary metabolites(ko01110)	--	--	--	--	HMDB0030003	928-96-1	Organic compounds	Lipids and lipid-like molecules	Fatty Acyls	Fatty alcohols
neg_3156	2-Pyrrol-1-yl-1H-imidazole	138.776	100.12	145.343	81.0172	67.5573	104.713	409.375	425.952	379.696	278.485	358.237	373.209	554.334	506.651	566.176	511.309	430.44	507.871	224.884	228.046	246.994	261.204	235.823	213.98	1.14609	2.3175e-05	1.09576	up	2.27086	5.39182e-08	1.14638	up	1.80322	4.08156e-06	1.1778	up	--	--	--	--	--	--	HMDB0250046	--	Organic compounds	Organoheterocyclic compounds	Pyrroles	Substituted pyrroles
neg_3157	Tavulin	71.7982	71.7492	56.4926	58.1032	44.0997	76.5127	761.474	798.821	701.984	529.039	653.334	660.318	1018.21	942.742	1044.18	937.877	795.913	901.703	516.158	531.634	566.358	551.302	572.268	471.79	3.08301	8.94549e-08	1.15514	up	3.89652	1.59147e-06	1.155	up	3.43803	1.37761e-05	1.20384	up	--	--	--	--	--	--	HMDB0036773	71030-09-6	Organic compounds	Lipids and lipid-like molecules	Prenol lipids	Terpene lactones
neg_3158	cis-5-Octenoic acid	318.692	295.696	276.471	289.324	264.969	275.933	1085.1	961.01	997.023	1100.26	1031.72	1025.49	408.57	400.88	377.846	380.341	426.278	381.089	505.345	523.926	487.511	492.167	484.573	527.165	0.811559	2.18704e-09	1.14774	up	0.464613	1.89584e-06	1.10849	up	1.84909	2.88563e-08	1.22209	up	--	--	LMFA01030022	Fatty Acyls [FA]	Fatty Acids and Conjugates [FA01]	Unsaturated fatty acids [FA0103]	HMDB0032207	41653-97-8	Organic compounds	Lipids and lipid-like molecules	Fatty Acyls	Fatty acids and conjugates
neg_3166	CDP-DG(22:6(4Z,8Z,10Z,13Z,16Z,19Z)-OH(7)/22:3(10Z,13Z,16Z))	138.809	139.249	65.5228	87.1641	49.6171	113.241	1510.47	1508.48	1077.26	1084.92	1099.44	1125.78	863.178	919.84	763.198	694.592	636.057	829.972	1848.63	2050.14	2075.27	1847.25	1790.92	1285.3	4.19836	2.08198e-05	1.13566	up	2.98719	4.35487e-06	1.13928	up	3.64119	3.38726e-05	1.1917	up	--	--	--	--	--	--	HMDB0292402	--	--	--	--	--
neg_3170	6-Ketoestriol	248.938	208.696	259.523	209.252	162.454	238.899	1169.61	1173.7	1062.8	837.737	889.564	972.739	3076.77	2934.83	3123.68	2813.43	2319.87	2674.63	1309.9	1347.08	1400.21	1418.96	1445.9	1176.75	2.60871	1.08656e-07	1.15368	up	3.67364	3.26936e-06	1.15224	up	2.20126	1.78203e-05	1.19437	up	--	--	LMST02010053	Sterol Lipids [ST]	Steroids [ST02]	C18 steroids (estrogens) and derivatives [ST0201]	HMDB0000530	7323-86-6	Organic compounds	Lipids and lipid-like molecules	Steroids and steroid derivatives	Estrane steroids
neg_3171	2-Hydroxy-4-[(1R)-1-hydroxy-8-methyl-6-oxononyl]-3-methyl-2H-furan-5-one	9.81402	13.9321	14.3822	22.2097	2.36813e-11	13.5945	130.299	131.751	120.763	86.9756	101.887	123.711	301.662	292.45	362.223	305.153	261.027	304.296	168.431	166.542	173.863	191.323	217.134	172.744	3.88202	5.55207e-07	1.14757	up	4.62697	1.72247e-06	1.15232	up	3.23354	5.19589e-06	1.19384	up	--	--	--	--	--	--	HMDB0258463	--	Organic compounds	Lipids and lipid-like molecules	Fatty Acyls	Fatty alcohols
neg_3178	6-(2,2-Diphenylethylamino)-9-[(2r,3r,4s,5s)-5-(Ethylcarbamoyl)-3,4-Dihydroxy-Oxolan-2-Yl]-N-[2-[(1-Pyridin-2-Ylpiperidin-4-Yl)carbamoylamino]ethyl]purine-2-Carboxamide	526.243	546.082	488.262	530.372	490.742	557.803	357.571	376.28	314.447	303.242	280.321	331.527	3473.52	3312.38	3217.02	3286.96	3374.13	3301.53	1210.26	1265.11	1171.34	1170.54	1245.71	1174.52	1.20495	1.23935e-10	1.15696	up	2.6689	3.35505e-10	1.1639	up	-0.677192	1.40181e-06	1.1762	down	--	--	--	--	--	--	HMDB0260329	--	Organic compounds	Nucleosides, nucleotides, and analogues	Purine nucleosides	--
neg_3179	5-(Hydroxymethyl)-1H-pyrrole-2-carbaldehyde	485.056	432.051	305.058	345.19	240.648	472.076	1503.16	1595.67	1367.87	857.685	1109.39	1252.34	2452.54	2386.35	2633.77	2437.85	1792.37	2159.82	840.511	929.263	1078.03	1103.12	1078.42	616.978	1.30823	0.000261103	1.04274	up	2.60405	4.54542e-06	1.14024	up	1.75317	0.000201671	1.13466	up	--	--	--	--	--	--	HMDB0246729	--	Organic compounds	Organic oxygen compounds	Organooxygen compounds	Carbonyl compounds
neg_3185	3-Hydroxy-7-oxociguatoxin	137.52	105.468	96.8748	142.852	105.141	81.8691	444.965	400.897	382.914	404.321	379.403	388.939	1952.02	1868.01	1828.41	1765.49	1861.92	1816.03	1647	1580.97	1386.73	1356.02	1591.03	1692.82	3.78853	1.09192e-06	1.15286	up	4.04979	3.21899e-10	1.16353	up	1.84226	1.38115e-09	1.214	up	--	--	--	--	--	--	HMDB0039390	263336-57-8	Organic compounds	Phenylpropanoids and polyketides	Ciguatera toxins	--
neg_3223	dimethylidenebutanedioylcarnitine	5222.71	5307.38	4703.19	4956.1	4835.7	5136.39	5626.79	5693.25	5390.55	5495.35	5445.19	5456.25	8576.5	8529.29	8294.27	8234.92	8237.23	8291.42	8642.86	8454.86	8036.65	8143.38	8391.98	8465.48	0.733117	2.38261e-10	1.15299	up	0.733935	7.08054e-10	1.1581	up	0.134446	0.00223303	1.01065	up	--	--	--	--	--	--	HMDB0241034	--	Organic compounds	Lipids and lipid-like molecules	Fatty Acyls	Fatty acid esters
neg_3228	100-2	146.868	150.848	117.346	157.35	114.713	120.561	204.26	188.616	171.971	179.372	169.435	192.564	275.635	294.738	293.183	303.15	262.296	282.481	235.401	233.033	227.336	232.493	216.423	225.748	0.762767	2.0544e-05	1.11879	up	1.08338	5.82437e-08	1.1405	up	0.453769	0.000550029	1.05154	up	C12408	Biosynthesis of type II polyketide products(ko01057);;Biosynthesis of secondary metabolites(ko01110)	--	--	--	--	--	--	--	--	--	--
neg_3240	Flurandrenolide	166.44	218.675	196.331	197.636	145.038	185.444	669.067	728.664	609.684	556.013	531.223	558.989	1386.26	1351.41	1343.11	1260.75	1229.43	1243.07	1174.97	1229.28	1171.53	1186.04	1195.99	1204.83	2.6905	1.35189e-14	1.16087	up	2.81607	6.0387e-09	1.16095	up	1.71934	1.15199e-05	1.19162	up	--	--	--	--	--	--	HMDB0014984	1524-88-5	Organic compounds	Lipids and lipid-like molecules	Steroids and steroid derivatives	Hydroxysteroids
neg_3248	Catharanthine	818.624	793.802	785.917	708.838	630.243	741.738	1530.49	1579.17	1374.64	1360.29	1292.16	1379.79	3679.39	3570.44	3613.51	3450.57	3205.78	3354.23	2691.66	2835.29	2776.8	2796.95	2809.12	2718.5	1.89234	2.46127e-13	1.16007	up	2.2204	1.20875e-08	1.16015	up	0.92704	9.38268e-07	1.19063	up	C09107	Indole alkaloid biosynthesis(ko00901);;Biosynthesis of secondary metabolites(ko01110)	--	--	--	--	--	--	--	--	--	--
neg_3249	N,N'-Bis(2-hydroxybenzyl)ethylenediamine-N,N'-diacetic acid	3243.36	3251.68	2939.96	3113.39	2835.22	3042.45	2069.82	2128.83	2056.18	2075.89	1851.68	2019.33	2322.88	2433.11	2311.62	2172.11	2468.76	2190.33	1838.37	1817	1621	1604.86	1851.06	1747.94	-0.814076	8.35782e-08	1.14034	down	-0.406785	7.66699e-06	1.09967	down	-0.594661	9.96218e-07	1.19421	down	--	--	--	--	--	--	HMDB0253055	--	Organic compounds	Organic acids and derivatives	Carboxylic acids and derivatives	Amino acids, peptides, and analogues
neg_3255	27-O-Demethylrifamycin SV	24770.7	24859.7	22917.3	23108.1	22589.3	23632.1	12119.3	12182.3	11745.6	12030.1	11562.9	11834.3	21416.2	20908.8	20773.5	20741.3	20832.4	20502.6	12218.9	12480.7	11627.7	11951.5	12077.3	12017.3	-0.971111	1.78142e-07	1.15451	down	-0.180698	0.000533054	1.05459	down	-0.98914	2.5776e-07	1.22033	down	C14727	Biosynthesis of ansamycins(ko01051);;Biosynthesis of secondary metabolites(ko01110)	--	--	--	--	--	--	--	--	--	--
neg_3263	actinonin	300.864	282.132	247.799	272.023	271.452	284.663	151.493	118.003	137.668	119.904	128.612	135.165	347.651	331.032	329.543	326.585	338.209	311.528	436.769	475.549	476.661	492.343	463.042	492.146	0.773862	1.05084e-08	1.14339	up	0.258555	0.000169569	1.03796	up	-1.06879	5.30819e-08	1.20512	down	C12056	--	--	--	--	--	HMDB0242670	--	Organic compounds	Organic acids and derivatives	Carboxylic acids and derivatives	Amino acids, peptides, and analogues
neg_3267	Didemnin C	7255.4	7413.16	6560.6	6701.16	6583.84	6568.14	42765.4	42322.8	42104.3	44377.5	42084.9	42691.6	51812.3	49959.4	48553.6	48498.8	51096	49328.3	21625.1	21087.1	19165.8	19476.3	20690.5	21367.7	1.5869	3.39788e-08	1.15605	up	2.86475	7.06465e-10	1.1639	up	2.64151	5.42954e-12	1.22696	up	--	--	--	--	--	--	HMDB0251221	--	Organic compounds	Organic acids and derivatives	Peptidomimetics	Depsipeptides
neg_3268	estradiol alone	217.952	151.831	158.181	123.85	79.8608	161.674	922.276	947.301	844.891	667.375	754.917	837	2477.04	2330.85	2508.83	2378.52	1807.43	2163.77	1099.39	1189.23	1273.46	1294.02	1242.89	1056.12	3.00168	4.53391e-08	1.15173	up	3.93527	3.64203e-06	1.15018	up	2.47704	2.07617e-06	1.19972	up	--	--	--	--	--	--	HMDB0251960	--	Organic compounds	Lipids and lipid-like molecules	Steroids and steroid derivatives	Oxosteroids
neg_3274	Eutypine	69.0903	50.3172	42.4395	62.5065	52.9742	52.6516	308.696	344.49	281.811	225.755	257.939	257.889	681.778	668.778	697.135	649.032	486.649	564.543	246.704	261.406	279.186	319.521	278.864	213.693	2.27706	1.21126e-05	1.13339	up	3.50564	1.07744e-05	1.14493	up	2.34507	2.76001e-05	1.1911	up	C08448	--	--	--	--	--	HMDB0301834	--	Organic compounds	Organic oxygen compounds	Organooxygen compounds	Carbonyl compounds
neg_3277	Aurapten	7.19017	6.8522	0.363419	0.00189521	0.370406	15.8308	51.1805	39.3674	87.4975	48.8373	62.2104	43.4646	198.418	179.607	172.98	187.579	151.52	157.037	292.495	310.168	302.327	329.056	287.627	291.956	5.88878	2.38088e-09	1.15882	up	5.09636	4.26384e-07	1.15283	up	3.44158	0.000484413	1.1075	up	--	--	--	--	--	--	HMDB0034054	495-02-3	Organic compounds	Lipids and lipid-like molecules	Prenol lipids	Terpene lactones
neg_3282	dihydroxyphaseic acid	624.861	648.779	526.679	531.173	522.109	539.441	300.84	330.908	282.447	280.498	292.159	300.83	1385.54	1366.74	1246.26	1290.13	1287.31	1311.38	784.383	761.137	753.329	761.407	738.142	773.546	0.430228	0.000201609	1.08491	up	1.21696	4.00892e-10	1.15486	up	-0.924489	2.96085e-05	1.18073	down	--	--	--	--	--	--	HMDB0304338	--	Organic compounds	Lipids and lipid-like molecules	Prenol lipids	Sesquiterpenoids
neg_3283	S-(9-deoxy-delta12-PGD2)-glutathione	1238.02	1345.9	1164.32	1173.96	1214.53	1159.95	792.715	813.07	847.116	842.834	796.649	800.298	2631.74	2576.39	2435.55	2490.18	2574.71	2602.61	3496.11	3519.46	3327.28	3323.15	3318.81	3449.94	1.48571	2.77556e-12	1.15921	up	1.06927	2.19706e-11	1.15942	up	-0.576613	1.00358e-05	1.19368	down	--	--	--	--	--	--	HMDB0013057	--	Organic compounds	Organic acids and derivatives	Carboxylic acids and derivatives	Amino acids, peptides, and analogues
neg_3284	CDP-DG(a-21:0/PGJ2)	1525.65	1632.3	1471.48	1403.75	1399.14	1394.84	5343.9	5599.35	5120.98	4732.73	4800.99	4759.48	7823.62	7655.95	7562	7398.89	6463.98	6966.9	4444.31	4288.24	4159.87	4033.6	4282.71	4184.51	1.52442	3.01756e-11	1.1584	up	2.31326	5.56435e-07	1.15736	up	1.78203	6.49413e-07	1.21668	up	--	--	--	--	--	--	HMDB0293083	--	--	--	--	--
neg_3300	(Z)-3-Hexen-1-ol acetate	65.2362	71.5741	66.6701	52.2456	49.3088	53.7234	343.631	294.547	300.062	292.102	278.089	303.511	218.114	220.992	201.087	197.974	172.596	181.97	228.061	240.207	201.669	212.151	199.42	201.396	1.83833	6.87489e-08	1.14753	up	1.73319	7.15606e-07	1.14253	up	2.33645	8.53714e-08	1.21774	up	C19757	alpha-Linolenic acid metabolism(ko00592);;Biosynthesis of secondary metabolites(ko01110)	--	--	--	--	HMDB0040215	3681-71-8	Organic compounds	Organic acids and derivatives	Carboxylic acids and derivatives	Carboxylic acid derivatives
neg_3306	73981-34-7	58.4568	47.27	59.4295	35.1516	21.5057	39.3818	161.616	158.536	174.788	135.358	146.563	133.802	220.292	229.681	255.96	232.916	207.293	201.975	467.673	448.898	485.855	465.208	458.872	455.858	3.41311	2.03296e-13	1.15971	up	2.36775	1.47506e-08	1.14725	up	1.80179	2.69664e-07	1.18801	up	--	--	--	--	--	--	--	--	--	--	--	--
neg_3310	4-[2-Acetylamino-2-(1-biphenyl-4-ylmethyl-2-oxo-azepan-3-ylcarbamoyl)-ethyl]-2-formyl-benzoic acid	10692.7	11142.9	10266.7	10570.7	10555	10646.2	7126.52	6794.51	6793.44	7812.9	7236.43	7163.15	16591.9	16038.7	14973.7	15421.5	17577	16476.2	13809.7	13673.3	13169.7	12954.4	12768.7	13920.3	0.330098	1.92709e-06	1.1235	up	0.603928	8.78381e-06	1.13658	up	-0.573348	1.32566e-08	1.20929	down	--	--	--	--	--	--	HMDB0257350	--	Organic compounds	Organic acids and derivatives	Carboxylic acids and derivatives	Amino acids, peptides, and analogues
neg_3320	(+/-)-(e)-4-Ethyl-2-[(z)-hydroxyimino]-5-nitro-3-hexen-1-yl-nicotinamide	393.328	358.378	416.801	360.917	259.737	344.276	827.474	784.528	725.042	654.732	632.365	611.578	1034.92	1074.68	1001.31	987.656	924.608	915.477	975.268	1011.25	912.617	925.169	980.915	930.424	1.42677	3.22493e-09	1.15052	up	1.47695	4.73193e-09	1.14848	up	0.989427	2.52945e-05	1.14748	up	--	--	--	--	--	--	HMDB0242266	--	Organic compounds	Organoheterocyclic compounds	Pyridines and derivatives	Pyridinecarboxylic acids and derivatives
neg_3323	Sufentanil	1692.99	1697.61	1569.03	1500.73	1458.61	1604.68	13651.1	14268.9	13582.6	13775.5	13756.4	13621.9	41191	40150.9	40000	40533.3	38725.5	38859.8	15931.4	16051.8	15838.2	16094.9	15640.3	16298.4	3.33127	4.44829e-13	1.16159	up	4.65213	1.52777e-09	1.16428	up	3.11754	7.88903e-12	1.22709	up	C08022	--	--	--	--	--	HMDB0014846	56030-54-7	Organic compounds	Benzenoids	Benzene and substituted derivatives	Anilides
neg_3325	sphingosine phosphate	17.2277	6.94705	2.36813e-11	8.52509	3.40612	14.6515	136.562	152.416	106.772	84.4126	104.497	98.3779	357.408	328.755	362.566	331.551	243.236	302.449	155.791	184.273	180.771	193.954	225.986	172.622	4.4552	3.00404e-06	1.14391	up	5.24582	8.28731e-06	1.14592	up	3.75027	9.19693e-05	1.1681	up	--	--	--	--	--	--	HMDB0258419	--	Organic compounds	Organic acids and derivatives	Organic phosphoric acids and derivatives	--
neg_3329	Demethyllactenocin	73.325	86.639	23.0749	19.7165	26.9609	33.8454	619.43	605.182	520.65	519.915	540.582	507.584	1861.72	1785.31	1853.83	1806.9	1739.26	1754.23	721.394	704.667	725.007	721.934	736.04	701.837	4.03177	2.58107e-10	1.15974	up	5.35691	1.56785e-12	1.16387	up	3.65207	1.32248e-08	1.21537	up	C12003	Biosynthesis of 12-, 14- and 16-membered macrolides(ko00522);;Metabolic pathways(ko01100);;Biosynthesis of secondary metabolites(ko01110)	--	--	--	--	--	--	--	--	--	--
neg_3335	Isoeruboside B	489.257	571.859	472.412	526.1	422.27	441.658	2115.5	2086.33	2025.08	2149.49	1927.79	1969.39	2045.05	1924.11	1811.76	1866.83	2043.51	1946.37	1410.01	1398.35	1248.81	1282.78	1298.4	1396.22	1.4585	1.11594e-09	1.15155	up	1.993	6.83671e-10	1.15958	up	2.06976	1.06964e-10	1.22314	up	--	--	--	--	--	--	HMDB0029769	186545-52-8	Organic compounds	Lipids and lipid-like molecules	Steroids and steroid derivatives	Steroidal glycosides
neg_3343	Bromelain	2.36813e-11	2.36813e-11	2.36813e-11	2.36813e-11	2.36813e-11	2.36813e-11	363.112	356.044	403.16	326.806	362.859	381.249	367.606	333.13	410.795	417.327	309.709	531.254	127.43	113.334	68.7403	47.8301	78.7316	110.263	41.8061	0.000770041	1.0663	up	43.9231	6.40309e-05	1.12876	up	43.8113	3.56429e-07	1.22269	up	--	--	--	--	--	--	HMDB0254963	--	Organic compounds	Organic oxygen compounds	Organooxygen compounds	Carbohydrates and carbohydrate conjugates
neg_3345	Cibaric acid	12828.1	12949.7	11672	12208.7	11553	12438.2	17311.2	17184.6	16693.9	16907.5	16640.6	16674.1	15147.5	14733.2	14505.2	14198.4	14794.6	14632.9	10735.8	10628.1	10410.5	10274.8	10304	10486.2	-0.229016	0.000351161	1.06526	down	0.257016	2.51922e-05	1.09742	up	0.461472	3.05621e-07	1.2081	up	--	--	LMFA02000289	Fatty Acyls [FA]	Octadecanoids [FA02]	Other Octadecanoids [FA0200]	HMDB0038580	130523-93-2	Organic compounds	Lipids and lipid-like molecules	Fatty Acyls	Lineolic acids and derivatives
neg_3348	THYMOPENTIN	1329.29	1303.02	1182.35	1207.99	1212.97	1234.09	599.988	546.09	597.917	545.63	579.108	573.162	2071.98	2006.79	2082.48	2101.62	2032.56	2034.24	1532.46	1508.84	1518.22	1445.79	1481.01	1440.26	0.257055	1.66512e-05	1.08937	up	0.723008	1.13878e-09	1.15811	up	-1.11785	5.99254e-08	1.21864	down	--	--	--	--	--	--	HMDB0259057	--	Organic compounds	Organic acids and derivatives	Carboxylic acids and derivatives	Amino acids, peptides, and analogues
neg_3356	Sonchuside A	174.969	187.718	157.186	175.301	161.829	169.516	427.154	398.242	372.043	372.555	383.633	379.683	669.55	652.943	635.187	661.629	618.258	624.287	936.889	938.183	898.445	908.577	894.181	895.563	2.41427	2.34898e-12	1.16099	up	1.91153	9.97684e-11	1.16248	up	1.18462	3.73537e-08	1.21571	up	--	--	--	--	--	--	--	--	--	--	--	--
neg_3361	N-Acetylkynurenine	251.133	275.572	349.351	285.404	385.098	343.369	209.316	197.382	220.726	207.245	224.559	213.719	671.611	739.926	620.938	708.511	664.063	705.261	531.982	499.228	472.042	468.276	499.002	499.936	0.652359	0.00011615	1.07685	up	1.12092	1.38828e-07	1.13475	up	-0.570159	0.00414805	1.02393	down	--	--	--	--	--	--	HMDB0240342	3428-08-08	Organic compounds	Organic oxygen compounds	Organooxygen compounds	Carbonyl compounds
neg_3368	2-Descarboxy-betanidin	223.57	248.939	216.669	238.844	220.841	259.843	185.133	198.299	173.957	120.544	156.947	153.555	5.91629	12.4152	10.0165	9.55132	3.22406	9.74125	5.95999	2.36813e-11	9.99541	4.73898	3.53701	2.36813e-11	-5.86135	1.91989e-07	1.15622	down	-4.79156	2.68205e-07	1.15926	down	-0.511153	0.000621759	1.0545	down	C17757	--	--	--	--	--	--	--	--	--	--	--
neg_3370	Pasireotide	906.353	960.495	889.377	902.06	797.261	998.345	1217.67	1227.86	1051.68	1173.92	1075.17	1167.83	1462.74	1491.92	1403.71	1448.42	1220.51	1412.1	1247.89	1195.45	1141.4	1116.23	1195.67	1084.8	0.356238	4.95617e-05	1.05522	up	0.629854	2.82813e-06	1.11293	up	0.342262	0.000145064	1.08344	up	--	--	--	--	--	--	HMDB0256139	--	Organic compounds	Organic acids and derivatives	Carboxylic acids and derivatives	Amino acids, peptides, and analogues
neg_3371	(2S,4R,5S)-Muscarine	1404.48	1483.24	1313.24	1371.95	1322.5	1403.97	2018.61	2006.56	1891.29	1993.75	1934.01	1970.87	804.903	809.543	782.157	809.173	827.096	810.293	814.558	781.124	756.964	743.585	780.193	727.886	-0.850018	6.80516e-08	1.1495	down	-0.777053	1.35346e-06	1.15316	down	0.509556	1.23209e-08	1.20939	up	--	--	--	--	--	--	HMDB0029936	300-54-9	Organic compounds	Organic oxygen compounds	Organooxygen compounds	Carbohydrates and carbohydrate conjugates
neg_3377	Celanide	2696.79	2803.93	2714.45	2821.46	2671.27	2733.55	6055.25	5987.07	6214.27	7017.73	6625.51	6440.61	8969.83	8770.42	8180.95	8718.61	10580.9	9490.26	5913.03	5335.02	4724.35	4513.51	5571.91	5570.48	0.943879	7.91144e-05	1.11996	up	1.73449	7.29143e-06	1.14874	up	1.22153	1.96112e-06	1.216	up	--	--	--	--	--	--	HMDB0249790	--	Organic compounds	Lipids and lipid-like molecules	Steroids and steroid derivatives	Steroid lactones
neg_3386	(卤)-Rollipyrrole	85.0723	67.3705	57.6212	75.87	67.2015	80.0231	375.031	365.309	354.795	331.607	356.274	343.343	935.074	967.998	1007.83	950.479	833.915	882.866	723.463	731.182	741.938	738.473	757.239	727.511	3.35102	5.3989e-16	1.16132	up	3.68682	2.55064e-07	1.15958	up	2.29542	8.05532e-11	1.22329	up	--	--	--	--	--	--	HMDB0037554	--	Organic compounds	Organoheterocyclic compounds	Pyrrolines	--
neg_3392	ceanothetric acid	4478.73	4702.21	4140.63	4481.09	4761.69	4422.93	2591.56	2499.53	2531.57	2772.77	2594.71	2609.6	1909.62	1808.69	1841.04	1732.55	1851.86	1897.02	3684.09	3612.44	3460.05	3374.32	3456.55	3838.64	-0.33291	1.53212e-05	1.08179	down	-1.28944	1.81035e-07	1.15734	down	-0.790758	3.60011e-07	1.21123	down	--	--	--	--	--	--	--	--	--	--	--	--
neg_3398	PIP(18:0/TXB2)	2564.21	2651.96	2424.99	2504.11	2468.29	2348.77	15648.2	15587.5	16426.3	16934.9	16405.3	16236.5	20510.2	19495.5	19042.2	19647.3	22287	20122	6296.78	5697.96	5070.09	5094.3	5791.17	7194.85	1.23199	0.000127944	1.10994	up	3.01684	2.05006e-07	1.16085	up	2.7002	4.96901e-09	1.22618	up	--	--	--	--	--	--	HMDB0278765	--	--	--	--	--
neg_3400	Homosalate	291.688	286.925	266.733	282.784	246.951	272.633	71.4177	67.3862	69.3598	75.2757	72.6282	66.6412	436.267	448.361	443.373	441.632	450.112	435.054	203.542	196.654	197.845	202.438	194.916	211.596	-0.44905	3.3529e-05	1.11077	down	0.688139	1.95397e-07	1.15415	up	-1.96273	3.26011e-07	1.22087	down	--	--	--	--	--	--	HMDB0253209	--	Organic compounds	Benzenoids	Benzene and substituted derivatives	Benzoic acids and derivatives
neg_3404	2,3-Dinor-8-iso prostaglandin F2alpha	48.2443	47.797	89.3365	70.1855	34.2651	71.6043	301.693	331.198	324.353	291.952	263.351	303.491	519.987	458.469	508.197	494.676	469.967	473.908	211.076	221.877	228.682	226.972	212.491	222.643	1.87282	1.10354e-06	1.1448	up	3.01674	2.32333e-11	1.1597	up	2.32899	6.05524e-09	1.2103	up	C14794	Arachidonic acid metabolism(ko00590)	--	--	--	--	--	--	--	--	--	--
neg_3405	Pteroside A	1463.69	1398.34	986.089	1040.09	880.233	924.774	6075.62	6268.02	6034.37	5916.62	6009.1	5923.88	9746.16	9934.33	9791.5	9885.05	9880.24	9685.27	4397.56	4273.93	4295.37	4223.34	4340.53	4460.23	1.95724	6.88612e-08	1.15529	up	3.13805	7.77848e-11	1.16392	up	2.43632	3.44118e-10	1.22426	up	--	--	--	--	--	--	HMDB0030758	35910-15-7	Organic compounds	Organic oxygen compounds	Organooxygen compounds	Carbohydrates and carbohydrate conjugates
neg_3417	PI(20:4(6E,8Z,11Z,14Z)-OH(5S)/20:1(11Z))	230.816	281.568	243.875	282.596	269.129	254.739	2528.58	2605.27	2673.43	2758.49	2703.88	2773.93	1909.65	1758.8	1856.25	1802.53	2220.56	1959.55	1352.67	1220.75	1033.6	1054.46	1211.56	1343.09	2.20716	9.60529e-06	1.14197	up	2.88042	1.55383e-06	1.15541	up	3.35986	5.07697e-09	1.22609	up	--	--	--	--	--	--	HMDB0277074	--	--	--	--	--
neg_3418	PI(22:6(4Z,7Z,11E,13Z,15E,19Z)-2OH(10S,17)/20:1(11Z))	3583.21	3795.64	3328.33	3791.12	3523.67	3594.15	29340.1	29540.9	31593.8	33418.3	31781.8	31303.8	20621.6	18664.5	19400.8	19623.6	23235.9	19784.1	13152.6	11920.7	11346.7	11371.4	11882.4	15243.5	1.79319	2.38704e-05	1.13488	up	2.48876	1.44269e-06	1.1559	up	3.1127	8.16104e-08	1.22452	up	--	--	--	--	--	--	HMDB0277152	--	--	--	--	--
neg_3420	Riesling acetal	7.96274	7.34581	9.87861	3.67456	5.45918	10.2566	34.0013	16.5423	16.173	18.9496	27.0274	19.6351	205.872	192.915	240.662	204.08	227.062	214.827	25.5106	29.8122	34.8436	28.2157	31.9232	36.9952	2.07097	2.12553e-06	1.12185	up	4.84978	5.71933e-07	1.15811	up	1.56974	0.00269159	1.02437	up	--	--	--	--	--	--	HMDB0037562	--	Organic compounds	Organoheterocyclic compounds	Tetrahydrofurans	--
neg_3421	Vomifoliol	2.36813e-11	3.78979	2.36813e-11	2.36813e-11	2.36813e-11	2.36813e-11	19.3663	19.4214	16.8541	23.4212	11.9536	3.54521	740.493	705.972	722.858	706.938	745.411	728.088	130.085	116.379	134.323	126.267	118.732	120.089	7.62067	4.41001e-08	1.15836	up	10.1646	9.90644e-10	1.16447	up	4.64107	0.0028493	1.04335	up	C04166	--	--	--	--	--	HMDB0303570	--	Organic compounds	Lipids and lipid-like molecules	Prenol lipids	Sesquiterpenoids
neg_3426	(3S,5R,6R,7E)-3,5,6-Trihydroxy-7-megastigmen-9-one	427.736	424.736	418.938	387.324	339.347	398.232	79.8033	105.902	91.8844	88.0003	82.6264	79.6018	317.148	300.091	299.03	316.036	317.248	298.226	278.379	290.843	284.72	300.213	288.584	294.252	-0.464226	0.000339563	1.07778	down	-0.375023	0.000740239	1.04653	down	-2.1827	7.22665e-07	1.21522	down	--	--	--	--	--	--	HMDB0038736	--	Organic compounds	Lipids and lipid-like molecules	Prenol lipids	Sesquiterpenoids
neg_3427	Cyanoginosin	10819.9	10690.3	9761.12	10105	9488.11	9746.71	6820.63	7010.61	6760.7	6897.24	6425.62	6609.5	14573.2	14509.3	14545.6	14113.8	14057.6	13839.2	7024.16	6809.6	6482.07	6615.36	6253.21	6446.27	-0.612964	1.31038e-06	1.13344	down	0.498683	2.18944e-07	1.14342	up	-0.580794	4.42663e-06	1.19775	down	--	--	--	--	--	--	HMDB0247387	--	Organic compounds	Organic acids and derivatives	Peptidomimetics	Hybrid peptides
neg_3439	PC(2:0/5-iso PGF2VI)	5948.49	5967	5545.7	6071.04	5695.98	5935.08	3035.22	3147.6	3395.05	3119.04	3229.6	3021.74	12895.7	12468.6	13404.1	13012.3	12455.4	12076.5	5303.48	5260.75	5264.42	5406.6	5393.67	5405.39	-0.134452	0.000763182	1.03129	down	1.11785	1.3042e-08	1.15937	up	-0.892005	5.80694e-10	1.21963	down	--	--	--	--	--	--	HMDB0288846	--	--	--	--	--
neg_3443	(8S,9R,11S,13S,14S,17S)-13-Methyl-11-[4-[5-(4,4,5,5,5-pentafluoropentylsulfonyl)pentoxy]phenyl]-6,7,8,9,11,12,14,15,16,17-decahydrocyclopenta[a]phenanthrene-3,17-diol	1022.29	1013.13	1007.75	991.501	933.063	1022.31	500.986	496.738	509.593	532.097	510.512	492.178	633.256	676.228	607.407	601.96	618.175	679.131	738.106	733.337	731.996	758.916	746.38	784.001	-0.414971	2.66595e-07	1.13845	down	-0.650445	4.66448e-09	1.14842	down	-0.977496	1.21433e-08	1.22206	down	--	--	--	--	--	--	HMDB0260184	--	--	--	--	--
neg_3461	PI(LTE4/22:4(7Z,10Z,13Z,16Z))	312.767	281.895	321.777	249.093	268.824	265.739	619.351	669.974	644.928	670.973	724.142	617.065	1500.01	1390.53	1322.81	1450.13	1484.16	1474.25	1318.4	1272.9	1232.74	1249.9	1198.48	1413.69	2.17664	4.34786e-08	1.15549	up	2.34239	4.05718e-09	1.16113	up	1.21493	1.63e-08	1.2102	up	--	--	--	--	--	--	HMDB0278036	--	--	--	--	--
neg_3463	D-Urobilin	529.34	513.74	421.653	460.317	412.029	512.451	859.348	917.483	808.143	836.543	779.734	812.874	1368.71	1342.59	1428.97	1331.34	1268.37	1290.27	1184.28	1123.71	1210.47	1132.97	1144.91	1029.07	1.26019	3.54649e-09	1.14775	up	1.49472	1.14436e-10	1.15723	up	0.815274	1.8715e-07	1.1906	up	C05795	Porphyrin metabolism(ko00860);;Metabolic pathways(ko01100);;Biosynthesis of secondary metabolites(ko01110)	--	--	--	--	--	--	--	--	--	--
neg_3466	Kadangustin L	4459.65	4379.19	4214.19	3772.28	4120.65	4292.49	17045.1	16565.9	15130.6	16577.1	17672.3	15366.1	28684.8	28138.2	27440.4	28038.6	27429.3	28118.9	8304.91	8259.73	8329.36	8284.95	7983.88	8576.06	0.978751	5.61048e-11	1.15636	up	2.73348	3.46406e-13	1.16446	up	1.9624	2.16586e-07	1.22065	up	--	--	--	--	--	--	--	--	--	--	--	--
neg_3468	indole-3-acetyl-proline	24.0646	21.7887	18.1662	25.6144	17.6558	37.0767	116.604	123.093	118.445	114.612	109.667	120.445	437.154	465.141	501.909	436.266	546.943	458.973	436.941	385.615	351.176	311.325	425.446	361.314	3.97604	6.42463e-06	1.14498	up	4.30132	1.01743e-06	1.15577	up	2.28351	1.23084e-09	1.21909	up	--	--	--	--	--	--	HMDB0304386	--	Organic compounds	Organic acids and derivatives	Carboxylic acids and derivatives	Amino acids, peptides, and analogues
neg_3469	5-O-[2-(4-Benzhydrylpiperazin-1-yl)ethyl] 3-O-methyl 2,6-dimethyl-4-(3-nitrophenyl)-3,4-dihydropyridine-3,5-dicarboxylate	15.1357	42.8114	17.8669	47.1676	1.74745	31.3119	1363.87	1617.65	1578.75	1316.84	1183.8	1423.69	6077.18	6384.79	6479.6	6097.5	6826.28	6134.95	5768.39	5337.83	4861.22	4518.73	5823.07	5155.48	7.65567	1.84483e-06	1.15303	up	7.92794	4.20093e-08	1.16268	up	5.76485	3.97578e-06	1.21335	up	--	--	--	--	--	--	HMDB0248913	--	Organic compounds	Benzenoids	Benzene and substituted derivatives	Diphenylmethanes
neg_3473	Cyclolinopeptide D	106.244	102.785	87.1773	116.474	63.1952	81.2768	933.265	1028.63	847.755	830.254	823.848	797.193	910.862	901.635	960.563	917.451	903.807	887.024	457.791	466.37	491.893	468.86	511.072	429.851	2.34253	7.31983e-10	1.15401	up	3.29838	1.14585e-13	1.16339	up	3.23918	1.68832e-06	1.21419	up	--	--	--	--	--	--	HMDB0303355	--	Organic compounds	Organic acids and derivatives	Carboxylic acids and derivatives	Amino acids, peptides, and analogues
neg_3475	Retrofractamide C	402.774	413.172	356.225	381.294	369.899	395.875	630.546	627.922	511.01	564.338	531.786	623.148	230.945	265.438	207.21	233.947	223.796	197.48	239.14	243.991	253.099	227.585	252.383	266.86	-0.645077	5.24736e-07	1.13133	down	-0.771302	2.60452e-07	1.12881	down	0.589058	9.65908e-05	1.14858	up	--	--	--	--	--	--	HMDB0033448	96386-33-3	Organic compounds	Organoheterocyclic compounds	Benzodioxoles	--
neg_3476	34a-Deoxy-rifamycin W	2797.28	2918.21	2541.76	2657.66	2639.18	2664.46	1115.3	1110.88	1088.77	1062.15	1058	1059.35	4826.45	4773.56	4710.01	4627.21	4832.08	4710.72	3494.01	3432.98	3263.1	3251.85	3400.11	3335.96	0.315137	3.78729e-06	1.10641	up	0.812304	7.04316e-10	1.15938	up	-1.32037	3.81223e-07	1.22049	down	C14721	Biosynthesis of ansamycins(ko01051);;Biosynthesis of secondary metabolites(ko01110)	--	--	--	--	--	--	--	--	--	--
neg_3515	Janthitrem B	31133	34137	29344.3	30697.2	31650.9	30861.8	26384.8	24538.2	24896.8	25086	27103.6	24010.7	19928.1	19215.9	19956.9	19668.6	22934.8	20513.5	20042.2	19139.4	18661.7	18744	21104.2	21250.9	-0.659119	1.41789e-07	1.13447	down	-0.619929	1.93319e-07	1.13152	down	-0.305121	3.58914e-05	1.12914	down	C20600	--	--	--	--	--	HMDB0030528	73561-90-7	Organic compounds	Organoheterocyclic compounds	Naphthopyrans	--
neg_3531	LysoPC(22:2(13Z,16Z)/0:0)	79.9346	73.7004	37.5774	68.7763	49.1464	54.0789	525.177	469.684	448.489	520.551	514.451	442.238	1078.35	977.053	931.978	971.702	931.367	963.835	1481.12	1550.26	1600.48	1626.97	1427.27	1533.66	4.66584	2.19357e-08	1.15918	up	4.0106	2.16317e-08	1.16139	up	3.00737	5.53335e-08	1.21825	up	--	--	--	--	--	--	HMDB0010400	--	Organic compounds	Lipids and lipid-like molecules	Glycerophospholipids	Glycerophosphocholines
neg_3554	SU 5416	123.299	93.8974	86.8849	91.4589	77.5509	108.833	579.721	568.481	484.261	421.622	459.058	490.566	692.656	557.448	675.75	621.132	447.546	583.948	283.818	287.763	322.101	348.541	294.988	255.842	1.62351	1.59404e-06	1.13152	up	2.62044	2.54149e-05	1.13433	up	2.36784	7.25801e-06	1.20253	up	--	--	--	--	--	--	--	--	--	--	--	--
neg_3555	8-Epixanthatin	181.325	161.313	132.182	124.747	95.9403	137.013	991.481	931.83	788.804	712.914	849.872	798.359	1138.57	898.412	1073.71	1013.46	719.828	984.063	404.682	481.11	548.152	566.765	464.719	405.52	1.78597	1.31017e-05	1.1171	up	2.80745	2.24143e-05	1.13482	up	2.60736	4.25075e-06	1.20514	up	--	--	--	--	--	--	HMDB0036473	--	Organic compounds	Lipids and lipid-like molecules	Prenol lipids	Terpene lactones
neg_3557	PG(22:5(7Z,10Z,13Z,16Z,19Z)/PGE2)	2018.18	2024.88	1843.8	1922.33	1730.72	1890.81	770.138	862.781	828.563	919.779	742.453	803.722	1636.79	1581.34	1553.94	1506.36	1531.59	1511.33	1473.68	1434.04	1412.14	1354.24	1426.69	1428.54	-0.422412	4.53283e-05	1.10824	down	-0.294304	0.000211142	1.06408	down	-1.21401	3.12446e-08	1.21361	down	--	--	--	--	--	--	HMDB0270346	--	--	--	--	--
neg_3562	PS(16:0/0:0)	14.2562	21.1809	10.3249	28.1589	6.98481	13.8219	547.045	546.185	488.045	520.873	515.189	525.276	2950.15	2942.99	2879.79	2823.58	2834.3	2839.53	1072.09	1026.87	1015.02	983.965	1050.19	1092.57	6.04178	6.81033e-09	1.16042	up	7.5103	3.34825e-10	1.16452	up	5.05204	1.62677e-09	1.22551	up	--	--	LMGP03050002	Glycerophospholipids [GP]	Glycerophosphoserines [GP03]	Monoacylglycerophosphoserines [GP0305]	--	--	--	--	--	--
neg_3566	Trh-gly-lys	175.752	168.808	255.855	183.154	163.468	167.985	603.282	613.045	566.346	574.494	613.295	621.485	691.674	676.806	699.339	651.016	729.569	690.334	603.55	621.564	602.777	552.082	599.792	579.971	1.6747	2.67e-09	1.15164	up	1.89212	2.79673e-10	1.15765	up	1.68769	3.29666e-09	1.21726	up	--	--	--	--	--	--	HMDB0259130	--	Organic compounds	Organic acids and derivatives	Carboxylic acids and derivatives	Amino acids, peptides, and analogues
neg_3567	Ergoloid	228.895	168.72	188.515	194.285	127.404	166.72	1304.24	1293.03	1310.46	1247.83	1287.82	1232.71	1512.6	1491.4	1485.59	1451.43	1430.95	1542.83	924.357	935.191	944.725	859.949	941.359	886.185	2.35355	4.55561e-12	1.15778	up	3.05249	7.71414e-14	1.16342	up	2.83665	6.14607e-14	1.22575	up	--	--	--	--	--	--	HMDB0240271	--	Organic compounds	Alkaloids and derivatives	Ergoline and derivatives	Lysergic acids and derivatives
neg_3570	Protorifamycin I	1172.06	1130.48	1030.61	1125.78	1055.22	1087.16	458.794	441.108	438.639	446.155	421.966	432.808	1881.58	1857.92	1916.81	1843.81	1808.61	1857.22	1381.26	1366.6	1332.59	1331.31	1379.84	1341.35	0.301027	1.36925e-05	1.11605	up	0.758282	3.81859e-10	1.15821	up	-1.3225	2.31408e-07	1.22078	down	C12246	Biosynthesis of ansamycins(ko01051)	LMPK05000007	Polyketides [PK]	Ansamycins and related polyketides [PK05]	--	HMDB0039057	69239-53-8	Organic compounds	Phenylpropanoids and polyketides	Coumarins and derivatives	Furanocoumarins
neg_3573	N-(N-(3-Carboxyoxirane-2-carbonyl)leucyl)isoamylamine	223.488	215.136	162.8	195.899	141.518	159.787	702.746	727.466	622.089	686.838	661.118	638.016	1408.07	1419.34	1403.64	1389	1295.57	1337.78	1169.48	1215.79	1145.97	1193.96	1158.24	1186.31	2.68596	2.55525e-13	1.16021	up	2.90929	3.97591e-12	1.16249	up	1.87804	8.77728e-10	1.2162	up	--	--	--	--	--	--	HMDB0247379	--	Organic compounds	Organic acids and derivatives	Carboxylic acids and derivatives	Amino acids, peptides, and analogues
neg_3574	Panaquinquecol 2	324.11	327.75	233.789	287.314	261.909	255.044	360.133	386.049	381.782	395.025	355.371	329.842	198.802	191.923	176.442	184.275	199.728	176.676	386.968	390.244	361.44	364.214	353.015	406.399	0.420827	0.000773049	1.00111	up	-0.583381	0.00137454	1.02165	down	0.385921	0.00139394	1.01615	up	--	--	LMFA05000687	Fatty Acyls [FA]	Fatty alcohols [FA05]	--	HMDB0038938	133921-58-1	Organic compounds	Lipids and lipid-like molecules	Fatty Acyls	Fatty alcohols
neg_3575	L-Homophenylalanine	39.0742	24.5477	44.9265	29.5973	13.742	30.493	116.333	109.971	119.559	110.372	113.11	113.528	141.628	122.452	138.741	126.674	123.265	121.83	346.571	350.179	333.822	347.228	323.551	353.621	3.49409	3.69085e-13	1.15943	up	2.08648	1.62517e-08	1.14559	up	1.90466	1.78249e-06	1.20839	up	C17235	Phenylalanine, tyrosine and tryptophan biosynthesis(ko00400);;Metabolic pathways(ko01100);;Biosynthesis of secondary metabolites(ko01110);;2-Oxocarboxylic acid metabolism(ko01210)	--	--	--	--	--	--	--	--	--	--
neg_3579	PG(i-24:0/22:6(5Z,8E,10Z,13Z,15E,19Z)-2OH(7S, 17S))	710.806	691.739	620.185	691.838	603.409	702.976	493.432	531.18	470.993	528.325	481.089	478.239	916.451	839.775	830.056	841.446	857.61	792.422	498.253	496.762	441.133	413.075	448.567	468.024	-0.539833	7.80738e-06	1.09573	down	0.336655	3.93217e-05	1.0616	up	-0.430649	4.62114e-05	1.14167	down	--	--	--	--	--	--	HMDB0272259	--	--	--	--	--
neg_3582	9,10-DHOME	130.304	140.694	98.6581	124.12	130.146	118.958	734.504	769.795	737.832	747.12	702.713	677.557	548.119	539.476	511.607	507.798	508.079	510.471	423.515	428.167	394.538	410.018	417.966	420.699	1.74778	6.35736e-12	1.15805	up	2.07291	3.67199e-12	1.16174	up	2.55627	1.97211e-09	1.22391	up	C14828	Linoleic acid metabolism(ko00591)	--	--	--	--	HMDB0004704	125356-86-7	Organic compounds	Lipids and lipid-like molecules	Fatty Acyls	Fatty acids and conjugates
neg_3585	Plazomicin	404.557	453.227	362.864	470.546	301.981	351.063	901.763	1082.69	1002.42	1049.8	985.001	986.491	2212.25	2192.33	2178.89	2096.25	2089.44	2127.79	1537.24	1538.33	1517.44	1458.41	1450.82	1494.64	1.9403	2.66878e-10	1.15746	up	2.45984	4.43693e-13	1.16274	up	1.35781	1.25079e-08	1.20602	up	--	--	--	--	--	--	HMDB0256636	--	Organic compounds	Organic acids and derivatives	Carboxylic acids and derivatives	Amino acids, peptides, and analogues
neg_3591	Panaxydol	70.764	45.2082	53.1053	58.9158	65.4181	61.8676	86.2663	81.0896	100.833	90.864	76.0826	73.4296	175.642	162.877	154.289	150.255	149.986	138.545	164.524	179.506	152.255	162.757	151.207	160.942	1.4508	6.01136e-09	1.14533	up	1.39075	1.01696e-07	1.14012	up	0.517481	0.00101997	1.01124	up	--	--	LMFA05000028	Fatty Acyls [FA]	Fatty alcohols [FA05]	--	HMDB0034000	72800-72-7	Organic compounds	Lipids and lipid-like molecules	Fatty Acyls	Fatty alcohols
neg_3593	Avemectin B1	703.648	701.832	644.759	718.758	629.559	704.766	1197.43	1264.81	1219.02	1299.06	1321.26	1235.32	2165.98	2059.74	2064.74	2100.21	2357.57	2257.56	1480.95	1512.85	1354.9	1353.11	1458.56	1477.26	1.07384	1.79832e-08	1.15209	up	1.66429	1.18474e-07	1.15824	up	0.877177	1.26858e-09	1.21632	up	--	--	--	--	--	--	HMDB0254790	--	Organic compounds	Phenylpropanoids and polyketides	Macrolides and analogues	--
neg_3606	Thalictroidine	1565.46	1588.82	1437.42	1557.61	1419.31	1503.79	4019.38	4158.18	4109.32	4190.04	4032.11	3939.43	3703.54	3674.49	3584.25	3522.78	3663.73	3502.78	4675.51	4562.05	4353	4390.76	4331.47	4577.18	1.56751	2.64228e-10	1.15921	up	1.25491	9.51438e-13	1.16213	up	1.43019	7.7302e-13	1.22537	up	--	--	--	--	--	--	HMDB0034684	248259-06-5	Organic compounds	Organic oxygen compounds	Organooxygen compounds	Carbonyl compounds
neg_3612	Destruxin E	2656.98	2639.43	2347.53	2398.92	2415.49	2431.3	846.761	889.406	903.971	891.293	895.365	812.418	7934.69	7638.66	7375.74	7547.33	7896.2	7605.19	8423	8596.19	8295.82	8655.5	8286.89	8753.42	1.77649	5.99387e-13	1.1604	up	1.62726	1.12657e-11	1.16269	up	-1.50689	2.03496e-07	1.22027	down	--	--	--	--	--	--	HMDB0251067	--	Organic compounds	Organic acids and derivatives	Peptidomimetics	Depsipeptides
neg_3613	Virginiamycin S1	3336.86	3492.77	3130.06	3336.25	3105.37	3288.49	1080.52	1176.23	1086.54	1114.63	1054.44	1074.23	691.385	710.238	677.03	655.381	618.809	662.945	891.856	912.638	803.708	847.467	814.889	793.221	-1.95916	1.36184e-08	1.15805	down	-2.29369	3.75709e-08	1.16188	down	-1.57985	4.41235e-08	1.22284	down	C11269	--	--	--	--	--	HMDB0030520	11006-76-1	Organic compounds	Organic acids and derivatives	Peptidomimetics	Depsipeptides
neg_3616	PGP(i-22:0/PGF1alpha)	60216.1	61408	55090.1	58184.6	54756.5	57316.1	47249.4	48276.4	47722.9	47075.8	47373.5	46794	84032	80647.3	79894.8	78607.8	80287.7	77606.3	46163.2	45902.8	42705.3	42733.5	43412.8	43912.3	-0.389751	4.67859e-06	1.11527	down	0.471448	3.27687e-08	1.14213	up	-0.286428	0.000157913	1.16303	down	--	--	--	--	--	--	HMDB0275918	--	--	--	--	--
neg_3630	PI(TXB2/18:3(6Z,9Z,12Z))	3635.12	3865.36	3402.59	3623.73	3344.39	3567.2	1492.92	1494.51	1529.58	1532.64	1632.9	1602.66	2254.41	2190.96	2213.08	2159.59	2339.67	2186.02	2899.85	2790.6	2589.66	2505.58	2680.96	2912.92	-0.388298	9.49471e-06	1.08491	down	-0.684034	2.12722e-06	1.14491	down	-1.20719	2.64933e-07	1.21826	down	--	--	--	--	--	--	HMDB0276794	--	--	--	--	--
neg_3631	CDP-DG(20:1(11Z)/20:5(5Z,8Z,10E,14Z,17Z)-OH(12))	3823.59	3834.36	3551.83	3772.55	2985.7	3826.99	18702.2	20323.4	17525.8	16747.5	16644.1	18734.5	30911.4	29101.9	30499.1	29546	27465.5	27674.9	12021.5	11641.4	10913.8	11206.7	11650.8	11116.8	1.65318	1.57403e-11	1.15759	up	3.00692	3.21368e-08	1.16172	up	2.31798	7.18844e-07	1.21742	up	--	--	--	--	--	--	HMDB0291763	--	--	--	--	--
neg_3643	Saponin A	660.239	696.177	584.518	611.859	564.244	599.112	898.78	931.109	834.208	866.583	826.253	922.549	1130.08	1097.85	1039.26	1071.47	1151.85	1099.08	836.518	856.905	787.332	798.217	795.394	812.947	0.395233	3.55165e-05	1.08879	up	0.826382	8.49419e-09	1.14801	up	0.506588	2.57676e-06	1.16585	up	--	--	--	--	--	--	HMDB0257485	--	Organic compounds	Lipids and lipid-like molecules	Prenol lipids	Terpene glycosides
neg_3649	Asacoumarin A	16.7595	3.10228	2.82323	3.66151	2.36813e-11	2.36813e-11	134.018	129.095	126.465	115.368	118.482	128.165	387.801	408.619	355.151	367.2	325.406	336.134	572.649	563.788	545.256	561.615	564.606	545.097	6.9917	1.19226e-13	1.16141	up	6.37078	5.16435e-07	1.15712	up	4.83427	3.04623e-11	1.2216	up	--	--	--	--	--	--	HMDB0033972	122617-02-1	Organic compounds	Lipids and lipid-like molecules	Prenol lipids	Terpene lactones
neg_3653	Neuromedin N	4593.11	4728.07	4227.76	4347.79	4012.47	4480.85	947.314	1004.7	1040.06	961.602	905.038	1035.13	11243.7	11231.1	10542.3	10602.6	10831.3	10595	10309.2	10572.8	9900.22	10034.6	10013.6	10069.3	1.20644	2.75998e-12	1.15832	up	1.30147	9.3049e-12	1.16079	up	-2.16271	2.27497e-07	1.22161	down	C15868	--	--	--	--	--	HMDB0013022	102577-25-3	Organic compounds	Organic acids and derivatives	Carboxylic acids and derivatives	Amino acids, peptides, and analogues
neg_3656	Cedpht	30.1228	16.7323	18.9969	21.0523	5.44188	25.1861	150.516	153.409	133.898	79.5301	96.3931	125.233	309.035	294.895	335.528	316.414	189.986	235.686	50.7534	57.5724	70.0337	68.3925	62.1925	52.1606	1.61936	6.83749e-06	1.08885	up	3.83866	7.09082e-05	1.12175	up	2.65248	0.000208103	1.14567	up	--	--	--	--	--	--	HMDB0251608	--	Organic compounds	Phenylpropanoids and polyketides	Phenylpropanoic acids	--
neg_3660	Tussilagonone	669.432	579.495	445.174	585.441	423.872	581.002	1881.64	1868.52	1634.19	2055.87	1709.29	1874.68	1121.06	1121.85	1043.44	1045.95	1208.82	1112.29	1268.28	1325.19	1313.44	1267.32	1302.46	1296.44	1.24286	2.6197e-06	1.14599	up	1.01846	9.87746e-07	1.12787	up	1.74696	4.79672e-08	1.20929	up	--	--	--	--	--	--	HMDB0041585	110042-38-1	Organic compounds	Lipids and lipid-like molecules	Prenol lipids	Sesquiterpenoids
neg_3662	N-Methyl-cyclo(L-Trp-L-Phe)	2.36813e-11	2.36813e-11	2.36813e-11	9.15462	4.99391	2.36813e-11	87.1437	110.758	90.2425	60.4296	74.8611	86.3988	98.6102	79.4491	97.984	94.2308	52.3259	68.7247	42.6285	43.082	40.4348	50.7235	33.2639	27.2932	4.06875	1.85136e-05	1.10793	up	5.11795	9.49963e-05	1.11296	up	5.1713	3.98755e-05	1.18535	up	C22143	Biosynthesis of various other secondary metabolites(ko00997);;Metabolic pathways(ko01100);;Biosynthesis of secondary metabolites(ko01110)	--	--	--	--	--	--	--	--	--	--
neg_3663	Val-Gly-Val-Ala-Pro-Gly	3754.49	3715.75	3350.86	3431.89	3240.4	3515.94	4529.64	4707.63	4688.23	4596.82	4461.25	4672.97	9812.04	9595.38	9145.9	9306.91	9096.78	9327.45	9531.25	9667.7	9245.63	9290.19	9254.96	9283.85	1.42143	1.95078e-13	1.15995	up	1.42171	7.37938e-12	1.16166	up	0.39659	4.83718e-06	1.18734	up	--	--	--	--	--	--	HMDB0253033	--	Organic compounds	Organic acids and derivatives	Carboxylic acids and derivatives	Amino acids, peptides, and analogues
neg_3664	L-Arginine, L-asparaginylglycyl-	481.597	524.37	449.387	466.001	419.63	460.034	1363.77	1370.74	1297.3	1311.11	1288.96	1286.09	2956.19	2833.28	2596.09	2745.38	2630.5	2697.05	1719.07	1754.02	1698.43	1679.18	1724.3	1659.24	1.86938	2.83943e-14	1.16046	up	2.55481	3.42862e-08	1.16135	up	1.49918	2.32133e-12	1.22381	up	--	--	--	--	--	--	HMDB0253872	--	Organic compounds	Organic acids and derivatives	Carboxylic acids and derivatives	Amino acids, peptides, and analogues
neg_3666	Dapitant	844.604	833.295	770.418	768.816	685.796	825.531	532.518	538.865	499.89	535.133	471.425	467.501	2761.72	2784.45	2548.98	2642.35	2585.74	2656.71	1439.39	1453.34	1370.45	1375.34	1383.33	1355.18	0.82507	9.52361e-09	1.14884	up	1.75682	4.43787e-11	1.16143	up	-0.634771	9.8478e-06	1.17199	down	--	--	--	--	--	--	HMDB0250860	--	Organic compounds	Benzenoids	Benzene and substituted derivatives	Diphenylmethanes
neg_367	L-Arginine	727.159	772.788	695.177	733.688	752.298	728.739	466.278	468.263	467.654	490.762	497.923	463.017	975.228	1041.08	1012.73	986.655	1122.1	1043.61	1648.43	1534.69	1527.64	1539	1559.4	1544.47	1.0848	2.11452e-10	1.15804	up	0.487206	3.87588e-06	1.12792	up	-0.627796	3.07848e-08	1.2141	down	C00062	Arginine biosynthesis(ko00220);;Monobactam biosynthesis(ko00261);;Arginine and proline metabolism(ko00330);;Clavulanic acid biosynthesis(ko00331);;D-Amino acid metabolism(ko00470);;Aminoacyl-tRNA biosynthesis(ko00970);;Biosynthesis of various antibiotics(ko00998);;Metabolic pathways(ko01100);;Biosynthesis of secondary metabolites(ko01110);;Biosynthesis of amino acids(ko01230);;ABC transporters(ko…	--	--	--	--	HMDB0000517	74-79-3	Organic compounds	Organic acids and derivatives	Carboxylic acids and derivatives	Amino acids, peptides, and analogues
neg_3673	Neuromedin B (1-3)	119.009	130.107	102.249	125.612	69.8206	117.588	451.563	479.697	410.59	441.297	379.998	395.994	1303.59	1250.44	1243.29	1243.92	1143.59	1128.82	969.231	978.201	953.589	971.482	914.089	926.213	3.10411	8.31121e-14	1.16027	up	3.4605	2.00839e-08	1.16075	up	1.94556	8.73587e-08	1.20836	up	--	--	--	--	--	--	HMDB0013016	--	Organic compounds	Organic acids and derivatives	Carboxylic acids and derivatives	Amino acids, peptides, and analogues
neg_3674	LysoPC 22:5(2n isomer)	4690.22	4672.2	4124.32	4408.62	4216.67	4362.12	5276.66	5186.08	5269.59	5569.48	5515.96	5249.81	17863.4	18306.9	16504.8	17005.2	17495.1	17855.7	8330.68	8590.91	8252.98	8142.27	8096.4	7561.65	0.887458	4.99978e-09	1.15041	up	1.98816	3.86484e-09	1.1622	up	0.276532	2.17157e-05	1.14468	up	--	--	--	--	--	--	--	--	--	--	--	--
neg_3683	2-Fluoroamphetamine	115.735	104.205	73.3312	89.4682	71.3996	105.255	481.832	519.831	461.229	378.66	419.317	449.22	697.78	620.659	728.874	609.641	492.377	573.003	291.276	285.402	289.72	298.749	280.44	200.066	1.55672	9.53764e-06	1.11497	up	2.73427	1.31394e-05	1.13919	up	2.2764	1.68254e-06	1.20627	up	--	--	--	--	--	--	HMDB0245131	--	Organic compounds	Benzenoids	Benzene and substituted derivatives	Phenethylamines
neg_3684	1-(1-Naphthyl)ethyl isocyanate	406.082	397.221	314.908	335.244	260.871	405.586	1690.29	1844.03	1602.28	1301.86	1440.15	1545.3	2264.2	1934.88	2317.9	1965.5	1648.4	1849.78	888.163	869.607	938.871	972.361	906.697	684.997	1.31125	3.85e-06	1.1161	up	2.49863	9.02977e-06	1.14128	up	2.15232	5.71146e-06	1.20099	up	--	--	--	--	--	--	HMDB0243773	--	Organic compounds	Benzenoids	Naphthalenes	--
neg_3685	Rishitin	92.592	117.435	87.8257	112.468	84.0487	101.818	455.914	437.4	443.844	468.638	433.379	447.906	43.9741	29.4267	35.9355	35.7393	35.8527	33.7843	73.4269	65.8066	63.5051	60.2235	59.6901	60.6782	-0.637178	0.000747945	1.02729	down	-1.47336	2.91528e-05	1.11849	down	2.1722	6.48995e-13	1.22471	up	C09715	--	--	--	--	--	HMDB0035593	18178-54-6	Organic compounds	Organic oxygen compounds	Organooxygen compounds	Alcohols and polyols
neg_3686	Pindolol	112.636	101.698	64.8947	72.5482	39.3341	85.0368	490.57	514.467	436.899	338.358	347.205	396.525	733.589	645.665	717.998	651.658	539.235	604.925	206.199	220.277	245.122	224.694	235.154	218.101	1.50299	3.75033e-06	1.12323	up	3.03143	1.06518e-06	1.14772	up	2.40625	2.78835e-05	1.17752	up	C07445	--	--	--	--	--	HMDB0015095	13523-86-9	Organic compounds	Organoheterocyclic compounds	Indoles and derivatives	Indoles
neg_3694	DG(8:0/PGF1alpha/0:0)	916.124	954.111	869.573	927.273	907.977	914.722	1419.7	1392.12	1383.84	1543.02	1438.6	1439.05	1116.78	1086.11	1097.28	1068.82	1106.53	1113.34	737.994	702.42	663.65	661.371	663.266	821.798	-0.369116	0.000178703	1.06673	down	0.263282	3.8567e-07	1.13507	up	0.650325	1.37681e-07	1.21287	up	--	--	--	--	--	--	HMDB0297255	--	--	--	--	--
neg_3703	Achyranthoside C	260.642	273.609	187.65	255.979	204.484	225.5	1232.27	1156.68	1118.35	1129.05	1085.69	1178.86	3236.26	2958.48	2997.87	2877.56	2826.89	2858.36	1356.58	1361.79	1227.89	1273.06	1306.5	1259.98	2.46734	5.21002e-11	1.15858	up	3.65668	3.32084e-08	1.16191	up	2.29328	8.36463e-11	1.22311	up	--	--	--	--	--	--	HMDB0031024	168111-48-6	Organic compounds	Lipids and lipid-like molecules	Prenol lipids	Terpene glycosides
neg_3710	Bremelanotide	762.835	702.131	720.513	755.873	621.414	684.5	2869.05	2784.25	2851.08	2877.72	2731.51	2821.69	3674.55	3408.51	3360.65	3417.52	3625.32	3435.32	1894.65	1807.52	1561.96	1636.98	1630.61	1912.87	1.29815	2.96841e-06	1.13995	up	2.30041	1.16479e-09	1.16251	up	1.99543	1.41194e-14	1.22631	up	--	--	--	--	--	--	HMDB0249376	--	Organic compounds	Organic acids and derivatives	Carboxylic acids and derivatives	Amino acids, peptides, and analogues
neg_3711	5-[2H-Pyrrol-4-(3H)-ylidenemethyl]-2-furanmethanol	48.2717	42.9241	38.69	45.7188	28.7359	38.2038	113.608	113.422	114.844	115.246	114.24	123.868	133.769	130.719	139.473	125.887	131.726	124.743	162.578	151.768	140.389	151.84	149.941	152.321	1.90577	9.4871e-11	1.15439	up	1.69686	5.56394e-10	1.1557	up	1.51924	1.36723e-08	1.21647	up	--	--	--	--	--	--	HMDB0040045	--	Organic compounds	Organoheterocyclic compounds	Heteroaromatic compounds	--
neg_3712	4-Amino-1-[(1S,2S,4S)-4,5-bis(hydroxymethyl)-2-bicyclo[3.1.0]hexanyl]pyrimidin-2-one	58.7378	50.5254	48.2097	44.4906	46.2012	40.4336	142.874	152.364	165.099	162.752	163.887	178.711	185.071	183.466	208.694	210.962	221.983	208.767	217.983	210.698	218.806	215.334	253.806	256.142	2.24995	9.60844e-07	1.1485	up	2.0785	1.62108e-07	1.15394	up	1.74249	9.09426e-08	1.21311	up	--	--	--	--	--	--	HMDB0250724	--	Organic compounds	Nucleosides, nucleotides, and analogues	Nucleoside and nucleotide analogues	Cyclopentyl nucleosides
neg_3713	Capsaicin	141.42	141.989	103.387	123.629	101.605	129.501	410.695	424.356	458.294	428.027	428.061	425.691	42.1541	51.5554	36.214	41.3512	46.876	41.1913	187.483	197.538	182.104	191.576	190.871	170.437	0.594932	7.72159e-05	1.07455	up	-1.51565	4.71754e-05	1.11679	down	1.79606	3.20079e-11	1.22148	up	C06866	Biosynthesis of various alkaloids(ko00996);;Metabolic pathways(ko01100);;Biosynthesis of secondary metabolites(ko01110)	LMFA08020085	Fatty Acyls [FA]	Fatty amides [FA08]	N-acyl amines [FA0802]	HMDB0002227	404-86-4	Organic compounds	Benzenoids	Phenols	Methoxyphenols
neg_3716	Moupinamide	19686.8	20057.6	17895.8	19013.4	17624.2	19105.1	40582.2	41317.6	41520.7	41331.7	39563.9	40794.2	40853.4	40564.2	40273.4	38581.3	40321.7	37844.2	49251.1	47484.9	45605.7	46380.7	47308.3	47834.5	1.324	3.38522e-12	1.15901	up	1.07241	4.4072e-11	1.15932	up	1.11223	3.80075e-12	1.22453	up	--	--	--	--	--	--	HMDB0029365	66648-43-9	Organic compounds	Benzenoids	Phenols	Methoxyphenols
neg_3717	Oxodipine	163.787	154.595	153.556	166.369	151.121	184.739	303.293	334.043	341.812	327.169	313.57	326.598	240.718	231.371	239.49	227.369	252.321	207.43	296.384	273.385	270.902	255.3	298.236	274.866	0.776805	1.62143e-07	1.13275	up	0.521845	6.62459e-06	1.09515	up	0.99863	1.44135e-09	1.21405	up	--	--	--	--	--	--	HMDB0255993	--	Organic compounds	Organoheterocyclic compounds	Benzodioxoles	--
neg_3724	PE(20:5(5Z,8Z,11Z,14Z,17Z)/20:5(7Z,9Z,11E,13E,17Z)-3OH(5,6,15))	7687.47	7974.63	7173.24	7375.58	6897.03	7519.19	4090.78	4176.36	4168.08	3878.77	3910.9	4132.46	4172.72	4023.17	3997.41	3831.84	3961.75	3893.59	3541.89	3587.45	3504.06	3435.33	3437.7	3438.4	-1.09133	1.06437e-06	1.15269	down	-0.902088	7.73146e-07	1.15244	down	-0.873564	6.34455e-07	1.21344	down	--	--	--	--	--	--	HMDB0262616	--	--	--	--	--
neg_3742	PG(i-22:0/PGF1alpha)	1543.49	1535.38	1483.42	1593.68	1453.86	1490.3	568.176	593.434	626.398	643.035	613.743	617.354	392.614	375.897	407.986	398.73	407.376	380.28	532.626	493.513	448.732	499.708	500.494	443.196	-1.64077	2.21427e-11	1.15845	down	-1.94534	6.76754e-09	1.16285	down	-1.3132	5.87433e-10	1.22361	down	--	--	--	--	--	--	HMDB0272183	--	--	--	--	--
neg_3747	Terpendole K	299639	295365	273703	280907	272905	281578	169128	174049	169531	168822	169556	171073	424125	414235	407762	411695	408858	412236	224254	221132	215225	217807	215878	216826	-0.378205	9.44508e-06	1.13229	down	0.5407	1.39659e-08	1.15587	up	-0.737386	1.1035e-06	1.21761	down	C20552	Indole diterpene alkaloid biosynthesis(ko00403);;Biosynthesis of secondary metabolites(ko01110)	--	--	--	--	--	--	--	--	--	--
neg_3753	CDP-DG(20:1(11Z)/PGF1alpha)	211.675	187.887	179.944	225.267	166.3	210.588	321.819	353.709	295.977	315.531	300.111	328.382	796.19	717.589	722.754	667.587	710.493	692.781	406.738	410.493	388.978	409.562	444.331	408.013	1.06259	9.47824e-09	1.14506	up	1.866	1.19809e-08	1.15657	up	0.696926	2.06086e-06	1.16781	up	--	--	--	--	--	--	HMDB0291795	--	--	--	--	--
neg_3755	LysoPE 20:3(2n isomer)	95.8252	102.43	85.8419	106.827	67.8378	111.233	324.55	380.182	351.763	325.818	312.222	351.218	1156.88	1092.33	1079.92	1044.33	1092.14	1040.15	714.897	702.988	641.864	680.842	684.65	665.083	2.8432	2.47347e-11	1.15941	up	3.5127	9.85845e-10	1.16285	up	1.84361	1.52528e-08	1.21296	up	--	--	--	--	--	--	--	--	--	--	--	--
neg_3765	Zeranol	875.897	873.074	848.626	836.436	756.316	812.733	1818.5	1801.8	1725.82	1755.2	1705.87	1783.66	747.985	699.661	669.175	658.424	694.711	672.461	1922.92	1906.7	1813.9	1841.62	1880.11	1870.49	1.16721	1.6489e-12	1.15878	up	-0.272344	0.000123217	1.04388	down	1.08193	5.91499e-12	1.22302	up	C14752	--	--	--	--	--	HMDB0032702	26538-44-3	Organic compounds	Phenylpropanoids and polyketides	Macrolides and analogues	--
neg_3766	CDP-DG(18:1(11Z)/16:0)	2772.56	2925.37	2571.3	2687.65	2450.7	2653.64	3775.17	4058.39	3943.51	3820.49	3735.26	3883.96	5252.81	5200.39	5131.56	5050.37	5083.74	5142.88	4048.12	4014.79	3734.48	3759.17	3997.03	3803.09	0.540255	9.92303e-08	1.13272	up	0.942239	5.60784e-09	1.15973	up	0.531587	1.34855e-07	1.19903	up	--	--	LMGP13010021	Glycerophospholipids [GP]	CDP-Glycerols [GP13]	CDP-diacylglycerols [GP1301]	HMDB0006986	--	Organic compounds	Lipids and lipid-like molecules	Glycerophospholipids	CDP-glycerols
neg_3778	N2-Citryl-N6-acetyl-N6-hydroxy-L-lysine	90.1664	73.7728	111.24	111.841	106.111	116.697	894.037	904.025	860.926	755.51	816.589	845.973	2837.82	2819.97	2968.82	2942.72	2451.04	2558.28	1505.41	1524.81	1530.21	1584.75	1606.66	1394.58	3.90673	2.67323e-08	1.15913	up	4.76478	5.92517e-07	1.1587	up	3.05752	7.82639e-08	1.22159	up	C20333	Biosynthesis of various other secondary metabolites(ko00997);;Metabolic pathways(ko01100);;Biosynthesis of secondary metabolites(ko01110);;Microbial metabolism in diverse environments(ko01120)	--	--	--	--	--	--	--	--	--	--
neg_3779	5,6,7,8,3',4'-Hexamethoxyflavanone	4.64836	16.5544	13.2744	4.25189	10.2904	13.0334	323.278	350.924	317.251	286.119	318.919	322.155	1060.66	1038.44	1079.34	1083.82	881.107	926.15	559.432	569.864	581.793	587.768	560.403	492.71	5.75537	1.27737e-07	1.158	up	6.61194	9.50518e-07	1.15763	up	4.95045	8.36427e-08	1.22276	up	--	--	--	--	--	--	--	--	--	--	--	--
neg_3786	Saccharopine	179.486	186.957	178.909	170.082	169.952	177.131	416.963	408.277	389.68	378.032	380.404	413.661	375.455	358.773	353.765	357	355.587	373.775	362.598	365.616	362.793	386.264	343.548	385.499	1.05416	5.93372e-08	1.15381	up	1.0331	4.12296e-11	1.16132	up	1.16772	4.91735e-08	1.22065	up	C00449	Lysine biosynthesis(ko00300);;Lysine degradation(ko00310);;Metabolic pathways(ko01100);;Biosynthesis of secondary metabolites(ko01110);;Biosynthesis of amino acids(ko01230)	--	--	--	--	HMDB0000279	997-68-2	Organic compounds	Organic acids and derivatives	Carboxylic acids and derivatives	Amino acids, peptides, and analogues
neg_3804	PGP(20:4(6Z,8E,10E,14Z)-2OH(5S,12R)/a-21:0)	6930.67	7087.2	6331.46	6677.17	6238.82	6858.55	4087.85	4107.18	3931.33	3771.1	3791.26	4119.51	5753.29	5543.7	5582.59	5494.42	5689.25	5561.23	5257.23	5339.14	5149.95	5001.39	5323.02	5169.58	-0.361052	3.96124e-05	1.10754	down	-0.254949	0.000332813	1.074	down	-0.753001	3.73846e-07	1.20858	down	--	--	--	--	--	--	HMDB0274614	--	--	--	--	--
neg_3806	PI(6 keto-PGF1alpha/20:2(11Z,14Z))	1090.74	1033.38	980.231	883.974	861.215	912.111	2510.52	2626.16	2087.78	2378.31	2198.76	2363.34	4487.26	4113.43	3829.4	3764.22	3852.2	4626.44	7322.2	7061.98	6515.72	6406.28	6278.72	6082.33	2.78339	4.82732e-07	1.15489	up	2.09837	1.78257e-06	1.15167	up	1.29776	9.56395e-07	1.20386	up	--	--	--	--	--	--	HMDB0277200	--	--	--	--	--
neg_3808	LysoPC 22:5	4674.46	4633.52	4207.93	4368.11	3880.17	4423.28	5177.75	5350.61	5078.89	4783.21	5042.36	5182.72	18105	18643.6	17846.2	18117.2	16861.7	17896.9	6846.87	7042.16	6923.68	6988.5	7043.16	6225.22	0.649195	6.32993e-08	1.13408	up	2.03699	1.27239e-10	1.16256	up	0.225388	0.000688504	1.04721	up	--	--	--	--	--	--	--	--	--	--	--	--
neg_3811	(S)-Nerolidol 3-O-[a-L-Rhamnopyranosyl-(1->4)-a-L-rhamnopyranosyl-(1->2)-[a-L-rhamnopyranosyl-(1->6)]-b-D-glucopyranoside]	5951.37	6267.87	6045.81	6113.36	5461.37	6192.36	2708.86	2800.55	2637.23	2642.45	2469.59	2860.57	1438.67	1404.62	1445.41	1385.05	1404.61	1395.11	1524.2	1525.09	1470.27	1385.1	1471.1	1429.72	-2.03281	1.03208e-07	1.15778	down	-2.08826	1.78697e-07	1.16129	down	-1.1605	2.69976e-08	1.21837	down	--	--	--	--	--	--	HMDB0040847	130466-32-9	Organic compounds	Organic oxygen compounds	Organooxygen compounds	Carbohydrates and carbohydrate conjugates
neg_3824	(Z)-3-Methyl-3-decenoic acid	924.063	959.311	948.96	902.568	894.184	900.997	1201.04	1236.97	1234.83	1308.74	1274.81	1279.47	738.466	738.766	722.51	727.812	819.352	706.493	7443.86	7364.42	7303.55	7219.13	7137.14	7088.45	2.97752	2.70982e-10	1.16142	up	-0.312394	8.32526e-06	1.10163	down	0.446472	3.41114e-08	1.20761	up	--	--	--	--	--	--	HMDB0031062	22882-87-7	Organic compounds	Lipids and lipid-like molecules	Fatty Acyls	Fatty acids and conjugates
neg_3829	Protoporphyrinogen IX	92.0562	111.314	97.7218	84.1622	62.1832	99.1061	2058.62	2192.9	2040.1	1927.06	1878.03	2070.9	7235.12	7260.64	6993.56	6918.94	6131.92	6447.68	2298.19	2248.55	2214.8	2111.5	2383.39	1963.69	4.59625	2.75572e-07	1.15722	up	6.22872	2.78571e-07	1.16049	up	4.47656	8.37479e-08	1.2241	up	C01079	Porphyrin metabolism(ko00860);;Metabolic pathways(ko01100);;Biosynthesis of secondary metabolites(ko01110);;Biosynthesis of cofactors(ko01240)	--	--	--	--	HMDB0001097	7412-77-3	Organic compounds	Organoheterocyclic compounds	Tetrapyrroles and derivatives	Porphyrins
neg_3837	(3b,6b,8b,12a)-8,12-Epoxy-7(11)-eremophilene-6-angeloyloxy-8,12-dimethoxy-3-ol	137.734	182.218	126.863	157.133	115.669	132.534	618.575	594.505	536.821	594.027	566.868	572.678	4939.76	4785.13	4623.91	4734.15	4796.37	4674.87	932.403	930.284	907.482	936.561	898.866	892.075	2.68964	9.8002e-14	1.16035	up	5.06645	3.80067e-10	1.16433	up	2.03135	8.70519e-11	1.22039	up	--	--	--	--	--	--	HMDB0031964	--	Organic compounds	Organoheterocyclic compounds	Naphthofurans	--
neg_3839	CDP-DG(18:2(9Z,11Z)/i-19:0)	410.205	329.234	338.542	343.417	300.059	275.533	750.699	801.627	684.375	754.762	645.346	639.848	12512.5	11781	11633.5	11615.1	11097.2	11298.8	1163.35	1191.98	1131.86	1170.19	1192.48	1091.65	1.79742	2.11895e-11	1.15683	up	5.13018	2.54617e-08	1.16314	up	1.09866	1.12926e-06	1.18409	up	--	--	--	--	--	--	HMDB0116059	--	Organic compounds	Lipids and lipid-like molecules	Glycerophospholipids	CDP-glycerols
neg_3845	1-Desacetylwilforgine	1676.78	1736.37	1505.95	1589.12	1501.81	1620.11	1418.44	1430.29	1358.27	1318.51	1311.32	1306.62	1184.36	1150.31	1151.31	1053.44	1120.27	1097.7	2487.59	2489.59	2396.75	2396.41	2492.78	2467.92	0.613229	1.15556e-07	1.14786	up	-0.511093	6.78518e-06	1.12184	down	-0.241916	0.00047799	1.06964	down	--	--	--	--	--	--	--	--	--	--	--	--
neg_3855	1-Heptadecene-4,6-diyne-3,9-diol	6739.35	6927.41	6328.37	6468.07	6125.16	6531.3	13917.4	14096.3	13964.2	14078.4	13768.6	13664.2	10515.8	10089.4	9792.36	9869.25	10231.9	9874.17	9908.09	9935.39	9569.06	9706.26	9572.7	9626.23	0.576041	1.09494e-08	1.15184	up	0.626008	9.30814e-10	1.15279	up	1.09369	9.58689e-12	1.22549	up	--	--	LMFA05000599	Fatty Acyls [FA]	Fatty alcohols [FA05]	--	HMDB0038782	77084-19-6	Organic compounds	Lipids and lipid-like molecules	Fatty Acyls	Fatty alcohols
neg_3861	N-Eicosapentaenoyl Asparagine	7644.02	7844.99	7114.69	7314.64	7046.1	7519	4481.56	4640.95	4610.99	4628.85	4520.53	4520.78	8917.35	8597.93	8783.65	8657.65	8477.28	8457.24	5583.2	5594.17	5593.93	5735.6	5374.29	5535.36	-0.412705	5.99903e-06	1.13173	down	0.222219	3.07368e-05	1.09041	up	-0.698899	1.54413e-06	1.2151	down	--	--	--	--	--	--	HMDB0242066	--	--	--	--	--
neg_3887	PE(14:0/17:0)	166.857	191.502	138.701	154.444	118.782	157.362	95.0153	88.5225	70.0926	74.7863	82.9056	77.5143	304.436	307.151	314.251	318.095	351.342	363.691	280.512	248.866	261.829	275.503	292.836	278.258	0.820113	6.29987e-06	1.1072	up	1.07844	2.88258e-07	1.12663	up	-0.924226	0.000387899	1.11309	down	--	--	LMGP02010409	Glycerophospholipids [GP]	Glycerophosphoethanolamines [GP02]	Diacylglycerophosphoethanolamines [GP0201]	--	--	--	--	--	--
neg_3890	(1R*,3R*,6S*)-3-Caranol	207.512	195.245	513.201	202.531	203.371	218.766	998.654	1046.1	956.898	1012.23	1053.77	1072.66	1254.93	1127.53	1226.72	1190.95	1513.67	1270.46	801.629	803.408	945.156	868.802	806.445	649.282	1.6618	9.7375e-06	1.08941	up	2.29949	9.85092e-08	1.1341	up	1.99479	6.61353e-06	1.19786	up	--	--	--	--	--	--	HMDB0035954	38748-97-9	Organic compounds	Lipids and lipid-like molecules	Prenol lipids	Monoterpenoids
neg_3891	Prenol	2.36813e-11	2.36813e-11	45.5112	2.36813e-11	2.36813e-11	2.36813e-11	107.21	127.263	101.214	108.043	103.072	115.977	155.42	134.619	142.712	124.274	190.143	155.105	81.0017	81.0291	88.1767	79.5588	76.5556	57.25	3.3485	4.68972e-05	1.0804	up	4.30927	4.75136e-07	1.12562	up	3.86424	3.4819e-06	1.18698	up	C01390	Riboflavin metabolism(ko00740)	--	--	--	--	HMDB0030124	556-82-1	Organic compounds	Organic oxygen compounds	Organooxygen compounds	Alcohols and polyols
neg_3892	7-Deoxyloganetin	857.605	855.767	811.343	820.934	831.657	888.954	777.298	788.791	722.165	774.097	714.059	765.357	413.987	412.303	414.114	373.577	368.039	372.111	358.594	366.554	336.454	352.178	300.829	331.639	-1.30794	2.77293e-11	1.15653	down	-1.10573	8.1998e-11	1.15865	down	-0.157668	0.000499195	1.04122	down	C20790	Metabolic pathways(ko01100);;Biosynthesis of secondary metabolites(ko01110)	--	--	--	--	--	--	--	--	--	--
neg_3896	1-(4-Hydroxy-3-methoxyphenyl)-3-decanone	6065.24	6178.17	5752.36	5788.74	5423.32	5742.06	9621.8	9708.33	9468.59	9779.18	9624.26	9450.72	3688.69	3416.14	3400.89	3356.86	3521.97	3401.22	4638.69	4620.73	4502.14	4500.94	4451.3	4493.59	-0.361289	3.4636e-05	1.11932	down	-0.749692	2.12249e-07	1.15022	down	0.722104	5.64991e-09	1.2213	up	--	--	--	--	--	--	HMDB0030801	27113-22-0	Organic compounds	Benzenoids	Phenols	Methoxyphenols
neg_3899	Ceanothine E	25.1663	17.0449	29.3057	33.5721	26.1438	38.5538	526.234	549.055	486.401	426.796	447.988	478.08	1777.74	1780.77	1789.09	1682.72	1472.09	1592.22	689.236	705.95	661.45	689.906	724.805	613.041	4.58833	7.60769e-08	1.15842	up	5.89372	5.62908e-07	1.15902	up	4.10148	1.4034e-06	1.21701	up	--	--	--	--	--	--	HMDB0029342	23926-98-9	Organic compounds	Organic acids and derivatives	Carboxylic acids and derivatives	Amino acids, peptides, and analogues
neg_3902	N-Benzoylanthranilic acid	343.605	317.027	268.501	280.615	210.693	328.857	1636.11	1726.43	1509.02	1199.93	1331.68	1478.29	1502.65	1357.77	1518.92	1344.83	1131.69	1240.71	508.124	508.138	528.755	536.201	503.709	397.567	0.769744	3.05479e-05	1.06305	up	2.21053	2.90428e-06	1.144	up	2.34402	1.06906e-05	1.19972	up	--	--	--	--	--	--	HMDB0032175	579-93-1	Organic compounds	Benzenoids	Benzene and substituted derivatives	Benzoic acids and derivatives
neg_3917	(5E)-5-[(3Ar,4S,5S,6aR)-5-hydroxy-4-[(E,3R)-3-hydroxyoct-1-enyl]-3,3a,4,5,6,6a-hexahydro-1H-pentalen-2-ylidene]pentanoic acid	318.733	303.692	339	262.366	248.635	288.741	1270.73	1284.22	1143.91	1187.93	1179.15	1215.11	1070.54	991.575	1083.46	1076.3	1165.34	1051.84	486.326	480.555	512.991	504.763	478.357	434.486	0.718266	1.34975e-06	1.11321	up	1.87032	1.30991e-09	1.15801	up	2.04761	2.24527e-10	1.2226	up	--	--	--	--	--	--	HMDB0247207	--	Organic compounds	Lipids and lipid-like molecules	Fatty Acyls	Eicosanoids
neg_3923	Decarbamoylsaxitoxin	5313.88	5539.36	4828.39	5078.79	4976.13	5427.01	1189.69	1264.82	1113.37	1099.69	1245.82	1219.37	1131.55	1080.94	1178.96	1042.31	1120.9	1074.91	1048.51	1046.59	1030.99	1051.23	1018.04	1061.19	-2.31642	2.61795e-07	1.15756	down	-2.23287	1.57685e-07	1.16044	down	-2.12733	9.48578e-08	1.22249	down	C20021	--	--	--	--	--	HMDB0038319	58911-04-9	Organic compounds	Phenylpropanoids and polyketides	Saxitoxins, gonyautoxins, and derivatives	--
neg_3929	PS(18:4(6Z,9Z,12Z,15Z)/6 keto-PGF1alpha)	164582	167644	151853	154779	152486	160209	44023.8	45521.5	44505.1	44339.4	43882.9	43935.1	211548	204182	203890	205589	203342	208441	120742	121522	115062	117733	116779	116321	-0.426209	4.31808e-06	1.13323	down	0.37848	6.81648e-07	1.14265	up	-1.83773	1.12886e-07	1.22421	down	--	--	--	--	--	--	HMDB0281969	--	--	--	--	--
neg_3932	Succinic acid, sulfo-, 1,4-dioctyl ester	469.914	513.354	459.987	479.989	463.008	529.66	794.131	798.612	746.561	830.331	868.008	812.107	1718.01	1726.62	1719.55	1733.4	1977.82	1837.55	1212.26	1232.01	1152.74	1171.89	1187.98	1228.24	1.30106	2.50756e-12	1.15854	up	1.87734	1.73867e-07	1.15817	up	0.733963	6.45857e-08	1.20408	up	--	--	--	--	--	--	HMDB0251779	--	Organic compounds	Lipids and lipid-like molecules	Fatty Acyls	Fatty acid esters
neg_3941	Premithramycin A3	11.8938	9.64898	14.4658	14.5158	15.0722	5.26163	52.157	46.2462	53.9517	42.72	32.2241	31.7952	355.238	339.947	370.947	355.86	338.052	345.999	534.865	557.273	556.783	608.817	577.971	572.292	5.58785	2.19035e-08	1.15982	up	4.89346	1.05616e-09	1.16359	up	1.87047	0.000194132	1.13012	up	C12387	Biosynthesis of type II polyketide products(ko01057);;Metabolic pathways(ko01100);;Biosynthesis of secondary metabolites(ko01110)	--	--	--	--	--	--	--	--	--	--
neg_3945	Cobinamide	628.086	580.969	564.1	499.719	439.973	486.565	1903.15	2032.14	1469.95	1606.58	1558.09	1723.04	3733.21	3353.24	3249.56	3178.25	2869.33	3726.81	5721.38	5655.19	5262.87	5285.97	5057.86	4657.2	3.30589	4.60617e-07	1.15519	up	2.65206	2.54483e-06	1.15136	up	1.68578	1.35454e-05	1.19164	up	C05774	Porphyrin metabolism(ko00860)	--	--	--	--	HMDB0006902	13497-85-3	Organic compounds	Organoheterocyclic compounds	Tetrapyrroles and derivatives	Metallotetrapyrroles
neg_3946	Shogaol	191.803	173.317	188.502	177.904	160.848	178.514	821.87	838.275	753.572	808.241	770.693	812.692	308.055	288.266	282.451	272.885	296.582	291.323	883.53	865.183	834.625	874.34	889.746	863.78	2.28281	1.24629e-12	1.16094	up	0.699916	1.3633e-08	1.14454	up	2.16583	5.43299e-09	1.2246	up	C10494	--	--	--	--	--	--	--	--	--	--	--
neg_3954	PS(14:0/18:1(11Z))	2339.2	2306.6	2019.33	2195.66	2070.24	2186.66	1779.96	1825.4	1882.69	1824	1651.82	1866.27	1204.29	1114.75	1215.1	1224.45	1168.29	1228.37	3644.12	3648.61	3713.1	3750.08	3628.89	3593.72	0.74458	3.0397e-08	1.15332	up	-0.874439	1.28109e-06	1.14768	down	-0.276461	0.000188857	1.09278	down	--	--	--	--	--	--	HMDB0112266	--	Organic compounds	Lipids and lipid-like molecules	Glycerophospholipids	Glycerophosphoserines
neg_3962	Prostratin	143.887	107.093	145.422	93.3714	125.156	87.2159	260.742	200.417	203.108	179.09	203.867	201.348	210.231	212.757	169.521	203.381	183.339	192.79	365.777	435.364	359.005	402.746	386.106	415.192	1.7515	1.0435e-08	1.14376	up	0.739153	0.000149796	1.0433	up	0.830434	0.000135684	1.08649	up	C20197	--	--	--	--	--	HMDB0256861	--	Organic compounds	Lipids and lipid-like molecules	Prenol lipids	Diterpenoids
neg_3983	(6beta,8alpha)-6-Hydroxy-7(11)-eremophilen-12,8-olide	1050.71	1082.71	927.03	985.031	906.091	1040.15	2406.56	2453.73	2252.77	2218.7	2162.6	2315.2	2682.29	2522.13	2462.86	2414.19	2549.31	2423.84	2980.18	3004.08	2776.38	2774.35	2944.47	2798.23	1.52787	1.0561e-10	1.15757	up	1.32916	2.29758e-10	1.15849	up	1.20462	4.34822e-09	1.21708	up	--	--	--	--	--	--	HMDB0035148	10250-03-0	Organic compounds	Lipids and lipid-like molecules	Prenol lipids	Terpene lactones
neg_3984	Retinoate	166.891	145.335	197.74	157.301	147.302	151.836	637.871	666.235	628.924	657.993	581.291	671.292	394.803	362.177	364.667	347.343	358.277	355.562	341.504	351.939	327.894	329.03	318.076	329.796	1.04803	5.50753e-08	1.1453	up	1.1755	4.28177e-09	1.14987	up	1.99176	1.28905e-09	1.22106	up	C00777	Metabolic pathways(ko01100)	--	--	--	--	HMDB0001852	302-79-4	Organic compounds	Lipids and lipid-like molecules	Prenol lipids	Retinoids
neg_3987	CDP-DG(18:3(6Z,9Z,12Z)/LTE4)	16118.6	16681.2	15692	15712	13236.2	16608.6	3652.59	4029.08	3715.5	3685.14	3446.46	3698.76	7679.21	7107.01	7585.56	7256.35	7332.25	7402.06	11615.7	11366.3	11037.4	10920	11610.7	10867.9	-0.480273	0.000215313	1.08512	down	-1.08407	1.20638e-05	1.14265	down	-2.08106	1.95118e-06	1.21627	down	--	--	--	--	--	--	HMDB0291525	--	--	--	--	--
neg_3990	4-Ethyl-2-methoxyphenol	297.158	261.926	252.721	208.011	204.554	220.669	103.313	111.701	95.4764	93.1563	90.8566	94.3118	349.324	383.284	322.118	328.385	351.854	339.776	401.391	429.866	364.396	422.115	410.674	380.51	0.737298	9.814e-06	1.09586	up	0.521824	0.000268022	1.03303	up	-1.29522	0.000137552	1.16397	down	--	--	--	--	--	--	HMDB0040175	2785-89-9	Organic compounds	Benzenoids	Phenols	Methoxyphenols
neg_3997	TYLVALOSIN	39162.6	39523.2	37001	36033.9	37235.8	36557.9	27710.4	28500.6	27449.3	26855.9	25081.2	26441.6	35411.5	32584.9	32502	33786.4	32550.8	32741.6	43906.4	43567	42055.9	43020.6	42390.7	43127.4	0.194532	5.55276e-05	1.08718	up	-0.176272	0.00021287	1.02063	down	-0.476879	9.80017e-08	1.19753	down	--	--	--	--	--	--	HMDB0259334	--	Organic compounds	Benzenoids	Phenanthrenes and derivatives	Phenanthroindolizidines
neg_4009	Triterpenoid	3540.34	3522.29	3231.42	3349.72	3128.82	3569.74	1939.96	2007.95	1895.76	2004.38	1796.36	1890.42	1917.87	1877.85	1832.53	1787.68	1772.99	1763.97	1243.79	1231.35	1234.02	1225.44	1191.59	1207.75	-1.47182	7.37944e-07	1.15491	down	-0.893173	8.45234e-07	1.15068	down	-0.818488	5.10717e-07	1.20924	down	C06085	--	--	--	--	--	HMDB0004309	--	Organic compounds	Lipids and lipid-like molecules	Prenol lipids	Triterpenoids
neg_4017	(16-Benzyl-5,12-dihydroxy-5,7,14-trimethyl-13-methylidene-6,18-dioxo-17-azatricyclo[9.7.0.01,15]octadeca-3,9-dien-2-yl) acetate	931.932	645.975	803.773	669.9	721.868	649.947	4090.71	4437.44	3823.54	3770.24	3678.76	4215.55	9920.22	9600.3	9980.22	9658.11	8465.98	9420.51	3533.3	3358.03	3552.05	3321.5	3629.31	3014.93	2.20599	1.5536e-08	1.15344	up	3.68888	8.51798e-08	1.16102	up	2.44079	1.0932e-07	1.21829	up	--	--	--	--	--	--	HMDB0242294	--	Organic compounds	Alkaloids and derivatives	Cytochalasans	--
neg_4021	Solasodiene	28.8523	53.981	37.9377	42.9109	18.4301	51.9317	108.738	107.769	105.681	108.669	113.202	114.618	448.705	441.808	451.423	459.707	451.202	460.66	500.271	527.447	521.379	509.304	553.067	505.366	3.73523	2.68804e-12	1.15961	up	3.53531	1.25661e-11	1.16352	up	1.49279	2.81165e-05	1.18874	up	--	--	--	--	--	--	HMDB0302982	--	Organic compounds	Lipids and lipid-like molecules	Steroids and steroid derivatives	Steroidal alkaloids
neg_4027	(S)-1-(Sec-Butyl)-N-((4,6-dimethyl-2-oxo-1,2-dihydropyridin-3-yl)methyl)-3-methyl-6-(6-(piperazin-1-yl)pyridin-3-yl)-1H-indole-4-carboxamide	161704	163552	148547	152389	146129	152520	50153.4	51668.3	48451.9	49005.4	47967.7	50204	137737	130635	129860	128091	129435	129733	120287	120646	113453	112902	115007	110372	-0.417043	2.429e-06	1.1207	down	-0.235611	0.000139013	1.06816	down	-1.63656	1.331e-07	1.22286	down	--	--	--	--	--	--	HMDB0252950	--	Organic compounds	Organoheterocyclic compounds	Diazinanes	Piperazines
neg_4030	Botryodiplodin	179.277	186.985	140.907	154.992	134.373	153.814	29.0452	41.2291	39.5367	37.1973	28.6028	34.3446	311.096	325.068	326.291	306.439	326.167	298.175	415.458	426.788	421.649	443.282	425.965	375.481	1.40037	1.82823e-09	1.14838	up	0.994328	2.3242e-07	1.14237	up	-2.17837	1.30671e-05	1.19777	down	--	--	--	--	--	--	HMDB0036594	27098-03-9	Organic compounds	Organoheterocyclic compounds	Tetrahydrofurans	--
neg_4033	4-Ipomeanol	204.896	200.345	158.011	160.892	169.089	180.991	43.0441	49.0275	53.6243	40.6455	47.1053	42.9617	356.824	361.568	370.844	347.345	370.305	353.5	470.492	496.242	489.662	515.361	506.283	414.062	1.42882	1.4994e-07	1.14396	up	1.00799	1.62457e-07	1.15063	up	-1.95842	7.53312e-06	1.20385	down	--	--	--	--	--	--	HMDB0030472	32954-58-8	Organic compounds	Organic oxygen compounds	Organooxygen compounds	Carbonyl compounds
neg_4034	1,4-Ipomeadiol	493.347	481.3	379.48	389.602	412.256	409.83	81.7535	118.793	120.825	103.736	113.151	115.425	845.297	859.35	818.782	787.785	829.915	805.651	1037	1097.96	1070.39	1128	1105.6	928.229	1.31124	3.71837e-08	1.14415	up	0.947072	1.51559e-07	1.14688	up	-1.97275	5.03233e-06	1.20291	down	--	--	--	--	--	--	HMDB0030471	53011-73-7	Organic compounds	Organoheterocyclic compounds	Heteroaromatic compounds	--
neg_4036	ORTHOTHYMOTINIC ACID	644.43	675.473	525.98	547.421	550.468	584.343	216.671	218.722	228.846	221.937	248.613	233.478	1010.65	1025.58	994.881	987.374	995.368	955.528	1256.01	1291.63	1224.81	1284.26	1295.01	1126.73	1.08384	5.28198e-09	1.14521	up	0.758686	2.08596e-06	1.14127	up	-1.36655	1.56909e-05	1.19938	down	--	--	--	--	--	--	--	--	--	--	--	--
neg_4041	beta-Thujaplicin	452.939	454.487	375.304	396.132	390.854	407.788	232.677	249.456	243.211	237.14	222.477	232.423	608.482	589.485	560.289	559.715	626.051	584.91	688.384	714.841	727.116	734.051	764.342	709.61	0.808257	1.29628e-08	1.14443	up	0.510344	2.1511e-06	1.11199	up	-0.805656	2.06874e-05	1.19018	down	C09904	--	--	--	--	--	HMDB0035213	499-44-5	Organic compounds	Hydrocarbon derivatives	Tropones	Tropolones
neg_4048	Penitrem B	909.213	941.003	914.675	990.481	883.654	960.676	1974.1	2112.61	1866.88	1888.55	1827.21	2033.87	9095.67	8755.77	8705.97	8750.86	8590.17	8687.19	2938.19	2990.59	2873.71	2722.99	2869.08	2723.89	1.61213	9.25517e-09	1.15847	up	3.23125	2.30795e-10	1.16445	up	1.06348	4.44685e-07	1.21453	up	C20731	--	--	--	--	--	HMDB0256239	--	Organic compounds	Organoheterocyclic compounds	Naphthopyrans	--
neg_4052	Panaquinquecol 7	525.432	540.225	567.325	527.206	548.029	548.726	1418.36	1427.01	1417.39	1478.69	1422.37	1420.28	471.186	414.374	431.713	399.999	449.231	436.437	454.753	438.437	411.246	419.124	407.541	460.055	-0.329923	4.1943e-06	1.10655	down	-0.323377	1.3877e-05	1.09876	down	1.39815	1.58708e-13	1.22656	up	--	--	LMFA05000688	Fatty Acyls [FA]	Fatty alcohols [FA05]	--	HMDB0041201	155519-47-4	Organic compounds	Lipids and lipid-like molecules	Fatty Acyls	Fatty alcohols
neg_4057	1,11-Undecanedicarboxylic acid	1646.16	1663.52	1453.69	1505.49	1446.13	1482.93	1106.2	1093.11	1057.87	1078.68	1095.63	1093.44	956.06	933.767	971.043	911.909	969.453	891.377	2178.38	2142.9	2013.37	2058.76	2072.37	2064.65	0.446057	1.51366e-06	1.12319	up	-0.707247	6.46363e-06	1.13736	down	-0.495342	7.15809e-05	1.18044	down	--	--	--	--	--	--	HMDB0002327	505-52-2	Organic compounds	Lipids and lipid-like molecules	Fatty Acyls	Fatty acids and conjugates
neg_4062	Vinaginsenoside R1	12618.2	12847.6	11697.1	12134.6	11577.8	12426.2	3957.29	4259.29	4131.85	4210.11	4191.04	4280.75	9014.17	8545.61	9076.06	8628.23	9097.82	8663.55	6802.65	6681.59	6580.03	6485.35	6879.14	6599.65	-0.872817	3.13829e-07	1.15309	down	-0.467157	1.12347e-06	1.13874	down	-1.55016	6.78225e-08	1.22337	down	--	--	--	--	--	--	HMDB0034624	156980-41-5	Organic compounds	Lipids and lipid-like molecules	Prenol lipids	Terpene glycosides
neg_4065	(卤)7-epi Jasmonic Acid	25.5265	12.4769	18.9063	17.1626	14.9657	20.1277	123.038	139.977	125.344	126.464	139.687	139.249	243.769	235.223	265.204	243.779	247.811	239.719	94.0524	89.8847	90.7924	102.341	96.5512	93.8529	2.37804	4.95816e-11	1.15516	up	3.75662	5.57943e-10	1.16251	up	2.86218	2.28198e-09	1.22097	up	--	--	--	--	--	--	--	--	--	--	--	--
neg_4066	16-Hydroxy-10-oxohexadecanoic acid	5848.12	6019.43	5462.8	5552.95	5336.88	5791.66	11448.2	11598	10835.5	11118.4	11312	11202.3	14763.4	13844.3	14090.9	13593.7	14102	13707.5	10794.5	10799.1	10279	10421.5	10376.2	10379.6	0.890455	1.42267e-11	1.15714	up	1.3061	5.66909e-11	1.16158	up	0.989156	5.34995e-12	1.22309	up	--	--	--	--	--	--	HMDB0041287	53833-25-3	Organic compounds	Lipids and lipid-like molecules	Fatty Acyls	Fatty acids and conjugates
neg_4071	Vasopressin	1546.63	1566.44	1343.31	1383.76	1309.81	1470.89	373.247	388.43	370.033	333.388	308.111	345.937	765.835	689.31	719.947	711.657	702.566	690.122	894.872	874.252	882.534	877.004	943.589	894.057	-0.683901	3.40977e-05	1.12363	down	-1.01041	6.06138e-06	1.1428	down	-2.02435	5.65387e-07	1.21699	down	C00840	--	--	--	--	--	HMDB0001980	11000-17-2	Organic compounds	Organic acids and derivatives	Carboxylic acids and derivatives	Amino acids, peptides, and analogues
neg_4073	URANTIDE	815.487	832.553	711.969	799.994	701.244	903.329	146.139	110.609	110.924	116.128	119.632	112.477	224.381	243.067	260.512	231.842	218.398	270.648	327.616	321.157	350.864	321.57	355.114	338.782	-1.24149	1.69125e-05	1.13475	down	-1.71744	3.94586e-06	1.14568	down	-2.7345	2.38885e-06	1.21435	down	--	--	--	--	--	--	HMDB0259711	--	Organic compounds	Organic acids and derivatives	Carboxylic acids and derivatives	Amino acids, peptides, and analogues
neg_4074	Premithramycin B	688.456	671.258	707.614	783.352	709.243	870.902	85.5751	105.925	84.7484	114.375	102.175	106.725	145.63	123.757	150.234	152.891	159.895	165.561	230.919	194.645	248.65	226.04	240.116	253.438	-1.66854	5.52438e-06	1.13936	down	-2.30284	4.15477e-06	1.1489	down	-2.88569	3.21196e-06	1.21338	down	C12388	Biosynthesis of type II polyketide products(ko01057);;Metabolic pathways(ko01100);;Biosynthesis of secondary metabolites(ko01110)	--	--	--	--	--	--	--	--	--	--
neg_4076	Coelovirin A	148.251	189.827	225.661	206.135	215.847	198.002	10.9448	7.71121	16.0504	10.8338	12.5677	13.0798	57.8922	85.4029	63.1072	78.7812	62.4256	101.971	142.751	119.516	116.357	90.475	129.359	106.504	-0.747713	0.000234238	1.02707	down	-1.39668	1.00809e-05	1.10345	down	-4.05556	1.21155e-05	1.20624	down	--	--	--	--	--	--	--	--	--	--	--	--
neg_4083	Secoisolariciresinol diglucoside	402.293	424.924	352.711	395.099	324.938	377.892	71.8943	87.5237	74.6531	48.0504	82.5738	83.2693	199.097	155.202	186.193	153.537	170.413	181.208	226.825	200.867	204.751	177.561	239.517	195.632	-0.871353	6.69691e-06	1.10696	down	-1.12328	3.35688e-06	1.12909	down	-2.34622	5.44578e-07	1.21143	down	--	--	--	--	--	--	HMDB0036323	158932-33-3	Organic compounds	Lignans, neolignans and related compounds	Lignan glycosides	--
neg_4089	Arginine-glycine-aspartate-O-methyltyrosine amide	200.415	161.073	131.448	182.648	154.479	153.505	337.936	360.661	398.266	383.001	373.475	343.185	1156.57	1143.29	1180.17	1161.37	1174.6	1193.77	1266.14	1220.18	1208.81	1191.64	1232.77	1256.63	2.90677	1.66732e-14	1.16071	up	2.83327	1.59692e-14	1.16413	up	1.15912	4.2871e-08	1.20021	up	--	--	--	--	--	--	HMDB0248584	--	Organic compounds	Organic acids and derivatives	Peptidomimetics	Hybrid peptides
neg_4092	PC(2:0/22:6(4Z,7Z,10Z,12E,16Z,19Z)-OH(14))	1107.87	1068.11	904.648	968.751	933.676	1043.05	4382.73	4349.69	4172.79	4263.3	4191	4174.93	31166.3	28910.4	30161.8	29626.4	30061.6	29315.9	30404.8	30204.9	30331	30611	29978	30331.9	4.91547	9.51545e-15	1.1618	up	4.89454	2.34012e-09	1.16425	up	2.08315	2.87249e-14	1.22617	up	--	--	--	--	--	--	HMDB0288882	--	--	--	--	--
neg_4101	PA(8:0/20:5(6E,8Z,11Z,14Z,17Z)-OH(5))	2538.59	2659.35	2299.37	2351.73	2342.1	2488.36	2962.41	3019.55	2821.15	2899.31	2842.18	2760.34	4254.14	3982.31	4086.51	4106.49	4076.99	4010.45	3770.4	3810.36	3685.72	3783.18	3792.77	3683.08	0.617756	2.63295e-07	1.14948	up	0.739973	2.57623e-09	1.15482	up	0.237381	0.000143844	1.09822	up	--	--	--	--	--	--	HMDB0266653	--	--	--	--	--
neg_4106	Phenformin	674.898	667.809	579.864	634.541	571.581	625.535	1049.51	1094.91	1027.78	1107.31	1059.25	1035.46	2685.82	2528.55	2639.1	2526.83	2584.14	2519.63	1792.24	1777.33	1767.74	1761.97	1786.05	1802.31	1.50935	6.37904e-10	1.16037	up	2.0442	2.84065e-12	1.16326	up	0.763733	6.67351e-09	1.21234	up	C07673	--	--	--	--	--	HMDB0015050	114-86-3	Organic compounds	Organic nitrogen compounds	Organonitrogen compounds	Guanidines
neg_4111	ribostamycin	425.343	430.481	413.061	404.112	353.842	402.702	633.384	663.657	603.797	682.173	676.683	676.529	1369.7	1264.39	1387.66	1329.58	1391.33	1358.93	1669.6	1626.98	1629.28	1541	1595.46	1768.85	2.01668	1.46148e-08	1.15768	up	1.73752	1.153e-10	1.16172	up	0.696129	4.6029e-08	1.20076	up	C01759	Neomycin, kanamycin and gentamicin biosynthesis(ko00524);;Biosynthesis of secondary metabolites(ko01110)	--	--	--	--	HMDB0257216	--	Organic compounds	Organic oxygen compounds	Organooxygen compounds	Carbohydrates and carbohydrate conjugates
neg_4115	8(R)-Hydroperoxylinoleic acid	105.87	129.493	106.679	114.885	93.5977	111.639	212.452	231.998	210.808	229.793	228.003	223.718	193.351	201.754	188.695	191.907	197.965	190.545	208.425	199.283	195.933	208.854	211.477	216.384	0.905496	7.75356e-08	1.14163	up	0.814101	1.45891e-06	1.14219	up	1.0135	1.12105e-08	1.20981	up	--	--	--	--	--	--	HMDB0004706	143343-95-7	Organic compounds	Lipids and lipid-like molecules	Fatty Acyls	Lineolic acids and derivatives
neg_4118	Furanogermenone	6.73865	10.8159	4.29876	6.83291	3.54185	4.67236	24.6033	11.6041	22.1116	20.2984	11.4285	15.6063	51.815	48.3686	52.8407	36.3024	36.5318	38.0104	994.68	1023.48	1018.75	994.695	1009.3	972.52	7.34841	2.65484e-10	1.16153	up	2.83811	2.69289e-05	1.12074	up	1.51761	0.00247498	1.00864	up	C17488	--	--	--	--	--	HMDB0036766	81678-18-4	Organic compounds	Lipids and lipid-like molecules	Prenol lipids	Sesquiterpenoids
neg_4120	Adb-chminaca, (+/-)-	177.997	141.211	142.743	138.191	148	140.498	252.031	253.079	225.835	226.739	222.603	268.146	318.295	283.08	304.145	293.161	320.221	302.277	310.217	317.334	305.48	304.178	294.91	322.064	1.06111	7.4482e-09	1.15012	up	1.0352	5.09917e-09	1.14837	up	0.704823	3.68356e-06	1.16532	up	--	--	--	--	--	--	HMDB0244819	--	Organic compounds	Organic acids and derivatives	Carboxylic acids and derivatives	Amino acids, peptides, and analogues
neg_4128	Crispanone	849.876	823.236	759.017	835.154	698.162	807.523	1557.59	1645.22	1443.02	1545.18	1462.87	1470.11	1281.31	1184.87	1271.57	1182.82	1080.24	1083.88	1595.54	1624.45	1520.17	1527.44	1452.37	1535.63	0.955439	9.04792e-10	1.15018	up	0.569819	1.06678e-05	1.09966	up	0.934777	1.24852e-08	1.21008	up	--	--	--	--	--	--	HMDB0035286	11053-21-7	Organic compounds	Lipids and lipid-like molecules	Prenol lipids	Sesquiterpenoids
neg_4131	1-Phenyl-2-decanoylamino-3-morpholino-1-propanol	149.056	164.464	141.116	170.287	157.544	146.785	2.36813e-11	2.36813e-11	2.36813e-11	2.36813e-11	2.36813e-11	2.36813e-11	0.095174	6.57581	1.31327	2.44435	7.93668	4.15817	555.278	530.573	494.12	479.932	520.525	611.051	1.78008	2.76247e-06	1.1464	up	-5.36657	1.09384e-07	1.15918	down	-42.5724	4.18418e-07	1.22229	down	--	--	--	--	--	--	HMDB0247335	--	Organic compounds	Organic nitrogen compounds	Organonitrogen compounds	Amines
neg_4135	Dalargin	814.178	862.068	678.833	672.513	585.904	671.626	2216.66	2141.85	2088.22	2086.89	2037.34	2054.07	6905.63	6596.27	6333.59	6196.98	6120.32	6544.83	6925.35	6742.47	6358.48	6465.25	6500.38	6902.34	3.21877	2.90548e-10	1.16008	up	3.17484	4.24738e-09	1.16221	up	1.55888	1.21195e-09	1.21975	up	--	--	--	--	--	--	HMDB0250833	--	Organic compounds	Organic acids and derivatives	Carboxylic acids and derivatives	Amino acids, peptides, and analogues
neg_4137	CDP-DG(i-12:0/LTE4)	1030.53	1023.58	848.025	885.455	862.444	858.117	374.907	329.31	377.238	366.569	338.835	280.732	505.157	451.411	485.03	473.204	437.461	511.106	279.773	313.707	280.865	283.981	313.95	311.901	-1.62631	5.74436e-06	1.14326	down	-0.943855	1.72057e-05	1.1259	down	-1.41362	1.73993e-06	1.20158	down	--	--	--	--	--	--	HMDB0293293	--	--	--	--	--
neg_4148	Esmolol	188.234	184.138	229.664	173.148	158.536	168.116	584.505	592.978	543.331	553.971	552.458	599.91	740.348	654.239	705.465	696.4	786.939	720.622	613.362	597.625	589.68	537.968	592.494	587.642	1.67516	8.94948e-11	1.15448	up	1.96577	7.56138e-09	1.15619	up	1.6371	1.00966e-10	1.21952	up	C06980	--	--	--	--	--	HMDB0014333	103598-03-4	Organic compounds	Benzenoids	Phenol ethers	--
neg_4150	Ethisterone	12992.6	12847.2	16870	12544.1	11670.8	12352.9	35392.3	35468.5	32794.2	33115.2	33259.9	34519.1	41837.4	37472.2	41154.9	39427.1	44753.8	40204	33531.6	34400.3	34811.5	33520.3	32860.9	30492.3	1.33225	2.81733e-09	1.14827	up	1.62691	2.49321e-09	1.15303	up	1.36746	5.11595e-09	1.2163	up	C14487	--	--	--	--	--	HMDB0060580	--	Organic compounds	Lipids and lipid-like molecules	Steroids and steroid derivatives	Androstane steroids
neg_4151	Embelin	39.5546	34.3499	54.344	36.6664	17.4083	33.0602	138.582	141.679	144.415	119.319	118.594	138.928	134.609	112.863	135.68	126.358	141.621	131.47	113.465	107.138	125.532	96.9465	102.439	100.296	1.58422	7.01559e-07	1.11712	up	1.86137	5.1409e-08	1.13955	up	1.89583	5.05558e-08	1.19902	up	C10342	--	LMPK15050006	Polyketides [PK]	Phenolic lipids [PK15]	Alkyl hydroquinones and derivatives [PK1505]	HMDB0251767	--	Organic compounds	Organic oxygen compounds	Organooxygen compounds	Carbonyl compounds
neg_4155	LysoPC(22:4(7Z,10Z,13Z,16Z)/0:0)	43146.3	41073.8	31204.2	36074.2	35992.6	35597.2	12517.5	11640.8	13111.5	12841.9	13221.9	11186.5	5523.73	5443.75	5407.16	5529.16	6263.46	5656.43	8864.04	8928.41	8624.59	8472.5	8463.51	9022.57	-2.09065	1.52685e-05	1.14057	down	-2.72151	8.84908e-06	1.14722	down	-1.58191	2.02521e-05	1.19689	down	--	--	--	--	--	--	HMDB0010401	--	Organic compounds	Lipids and lipid-like molecules	Glycerophospholipids	Glycerophosphocholines
neg_4156	PI(PGF1alpha/18:2(9Z,12Z))	3699.34	3742.62	3901.58	3423.58	3298.59	3452.28	2650.19	2735.56	2381.77	2538.25	2311.06	2445.38	5073.17	4853.64	4922.33	4934.81	4816.77	4935.38	5082.92	5073.62	4855.42	4928.34	5132.44	4794.28	0.473011	1.11035e-06	1.1279	up	0.456936	6.32033e-06	1.13319	up	-0.514609	6.15379e-06	1.16363	down	--	--	--	--	--	--	HMDB0276748	--	--	--	--	--
neg_4159	Cubenol	1666.88	1615.77	2211.19	1600.43	1553.57	1573.75	4620.63	4770.23	4470.64	4621.97	4608.51	4765.68	5933.06	5447.12	5934.97	5725.87	6616.45	6133.35	4988.41	5072.71	4986.57	4866.36	5047.59	4853.29	1.54442	5.11547e-08	1.15552	up	1.80797	7.89858e-09	1.15344	up	1.44645	3.60796e-08	1.21866	up	--	--	--	--	--	--	HMDB0059841	--	Organic compounds	Lipids and lipid-like molecules	Prenol lipids	Sesquiterpenoids
neg_4169	Remogliflozin A	98.3052	107.276	109.378	92.6594	86.4694	141.438	215.831	223.191	176.839	174.088	197.421	182.939	698.985	650.348	680.995	659.675	653.641	680.783	410.691	418.27	394.462	364.561	423.066	438.312	1.94638	1.70731e-09	1.15129	up	2.66276	2.16058e-13	1.1627	up	0.880866	1.71018e-05	1.13467	up	--	--	--	--	--	--	HMDB0257146	--	Organic compounds	Organic oxygen compounds	Organooxygen compounds	Carbohydrates and carbohydrate conjugates
neg_4171	CDP-DG(a-21:0/PGF1alpha)	754.459	799.523	713.736	678.116	623.967	681.954	1448.69	1564.31	1462.49	1579.91	1494.89	1597.65	4159.06	4140.35	3946.77	3652.79	4254.17	4003	2928.34	2965.12	2575.25	2615.78	2750.21	2735.98	1.9625	3.68176e-08	1.15557	up	2.50626	4.15284e-08	1.16053	up	1.10539	7.05656e-10	1.21568	up	--	--	--	--	--	--	HMDB0293147	--	--	--	--	--
neg_4173	Discadenine	3437.56	3350.91	2284.8	2691.55	2578.78	2678.91	1775.14	1770.73	1588.49	1688.84	1634.01	1553.41	4550.98	4356.37	4190.23	4163.34	4520.78	4551.2	5731.89	6015.09	4923.5	5042.22	4894.13	5664.84	0.922824	2.95729e-06	1.10127	up	0.629422	0.000162005	1.07893	up	-0.765911	0.00124815	1.09125	down	C01804	Biosynthesis of secondary metabolites(ko01110)	--	--	--	--	--	--	--	--	--	--
neg_4179	PGP(i-12:0/22:6(4Z,7Z,10Z,13E,15E,19Z)-OH(17))	76695.8	78908.6	75427.7	73572.5	68157.4	79229.1	18725.9	19528.5	18066.8	18085.4	17908.4	18357.3	35210	33542	33889.2	34163.3	33880.1	33936.4	67032.1	67095.9	63991.5	64319.3	65190.5	65937	-0.199688	0.0014565	1.00755	down	-1.14334	1.47854e-06	1.1555	down	-2.03	2.69896e-07	1.22235	down	--	--	--	--	--	--	HMDB0274867	--	--	--	--	--
neg_4181	(6Z,9Z,12Z)-Octadecatrienoic acid	66.6774	43.1491	37.255	58.6211	38.4142	49.8298	169.123	165.699	148.619	151.15	166.476	151.75	1237.42	1182.18	1168.7	1150.21	1184.64	1165.68	197.1	184.863	165.002	169.222	180.417	196.496	1.8948	6.46158e-09	1.14514	up	4.59192	3.67764e-11	1.16416	up	1.69665	1.21267e-08	1.20921	up	C06426	Linoleic acid metabolism(ko00591);;Biosynthesis of unsaturated fatty acids(ko01040);;Metabolic pathways(ko01100)	--	--	--	--	HMDB0003073	506-26-3	Organic compounds	Lipids and lipid-like molecules	Fatty Acyls	Lineolic acids and derivatives
neg_4213	2-Hydroxyestrone	337.334	345.678	281.622	307.318	266.642	312.518	1043.62	1034.27	983.918	1039.57	1080.05	942.872	529.154	505.152	541.806	530.561	582.838	552.242	784.183	768.163	737.817	718.071	724.165	743.185	1.27368	2.03927e-10	1.15399	up	0.808382	8.35089e-08	1.13663	up	1.72615	7.32041e-10	1.22083	up	C05298	--	LMST02010032	Sterol Lipids [ST]	Steroids [ST02]	C18 steroids (estrogens) and derivatives [ST0201]	HMDB0000343	362-06-1	Organic compounds	Lipids and lipid-like molecules	Steroids and steroid derivatives	Estrane steroids
neg_4216	(3b,16b,20R)-Pregn-5-ene-3,16,20-triol 3-glucoside	1429.66	1441.16	1299.54	1330.78	1295.65	1370.48	49.709	64.7608	65.6472	50.1577	47.4248	59.0119	340.73	289.461	308.36	319.462	297.237	274.383	358.518	376.83	342.954	347.511	313.435	378.086	-1.94761	1.12875e-08	1.15747	down	-2.1583	9.99202e-09	1.161	down	-4.60027	3.95618e-08	1.22518	down	--	--	--	--	--	--	HMDB0041331	171828-53-8	Organic compounds	Lipids and lipid-like molecules	Steroids and steroid derivatives	Steroidal glycosides
neg_4221	Prostaglandin A2	13.7916	39.454	28.0801	26.2685	41.2337	11.7712	312.874	310.051	245.767	312.252	368.853	325.217	286.826	284.294	303.032	267.349	323.759	294.036	191.824	192.899	198.063	212.955	187.03	190.559	2.86907	4.37629e-10	1.15362	up	3.45346	8.03525e-10	1.15801	up	3.54537	2.84844e-06	1.20691	up	C05953	Arachidonic acid metabolism(ko00590);;Metabolic pathways(ko01100)	LMFA03010035	Fatty Acyls [FA]	Eicosanoids [FA03]	Prostaglandins [FA0301]	HMDB0002752	13345-50-1	Organic compounds	Lipids and lipid-like molecules	Fatty Acyls	Eicosanoids
neg_4224	3-dehydro-4-methylzymosterol	4290.63	4405.21	3920.18	4046.85	3987.43	4191.91	407.427	410.142	359.981	373.508	340.528	374.547	843.137	764.385	815.783	797.228	838.121	783.338	3711.93	3693.16	3645.25	3730.93	3680.23	3766.11	-0.16044	0.00192188	1.00958	down	-2.35912	6.46434e-08	1.1618	down	-3.45449	4.00006e-08	1.22504	down	--	--	LMST01010167	Sterol Lipids [ST]	Sterols [ST01]	Cholesterol and derivatives [ST0101]	HMDB0006838	--	Organic compounds	Lipids and lipid-like molecules	Steroids and steroid derivatives	Cholestane steroids
neg_4235	Goshuyic acid	3720.72	3895.6	3514.82	3602.15	3578.18	3828.66	1008.68	1000.37	943.257	932.291	915.433	974.39	1993.87	1830.52	1785.23	1707.75	1892.53	1838.71	2011.78	1979.21	1897.58	1838.64	1930.45	1811.22	-0.948939	1.3573e-08	1.15301	down	-1.0028	2.50804e-09	1.1559	down	-1.93892	2.60343e-08	1.22435	down	--	--	LMFA01030257	Fatty Acyls [FA]	Fatty Acids and Conjugates [FA01]	Unsaturated fatty acids [FA0103]	HMDB0000560	39039-37-7	Organic compounds	Lipids and lipid-like molecules	Fatty Acyls	Fatty acids and conjugates
neg_4239	p-Coumaroylagmatine	490.644	505.588	414.646	530.635	448.378	547.383	65.415	51.3279	16.7793	45.8889	59.7186	51.301	171.076	166	170.812	147.536	190.104	174.58	144.049	142.992	143.922	115.244	160.239	165.928	-1.75146	2.91259e-06	1.13929	down	-1.52576	7.80656e-06	1.14011	down	-3.33821	7.25471e-07	1.2131	down	C04498	Biosynthesis of various plant secondary metabolites(ko00999);;Metabolic pathways(ko01100);;Biosynthesis of secondary metabolites(ko01110)	--	--	--	--	--	--	--	--	--	--
neg_4240	Prostaglandin F2alpha	3762.95	3830.74	3421.47	3298.91	3185.23	3952.45	8976.94	8547.96	7922.76	9796.11	8744.43	9092.11	5149.04	4961.2	5008.16	4916.13	5121.31	4812.95	4466.51	4494.63	4383.37	4461.74	4378.84	4536.3	0.316901	0.00082774	1.0514	up	0.482366	2.75379e-05	1.1125	up	1.30708	1.78935e-07	1.21031	up	C00639	Arachidonic acid metabolism(ko00590);;Metabolic pathways(ko01100)	LMFA03010002	Fatty Acyls [FA]	Eicosanoids [FA03]	Prostaglandins [FA0301]	HMDB0001139	551-11-1	Organic compounds	Lipids and lipid-like molecules	Fatty Acyls	Eicosanoids
neg_4246	DG(2:0/LTE4/0:0)	3842.74	3954.93	3389.19	3226.13	3586.05	3397.76	13415.4	13440.3	12421.6	11879.1	12015.6	12649.9	6468.64	7149.73	5938.45	5727.65	6193.75	6148.77	9656.62	9529.08	9404.89	9470.39	9607.22	9250.03	1.4115	1.99821e-10	1.15909	up	0.814373	3.00223e-06	1.12341	up	1.82522	1.83304e-08	1.22107	up	--	--	--	--	--	--	HMDB0296923	--	--	--	--	--
neg_4247	Taxine B	956.884	1031.63	984.655	942.252	952.682	1019.14	2042.77	2042.42	2025.44	2294.19	2086.91	2126.18	8641.13	8110.61	8039.59	8125.06	8679.14	8619.2	3631.11	3643.51	3366.38	3431.09	3431.8	3484.28	1.83391	3.24384e-09	1.15985	up	3.09245	1.77476e-08	1.16336	up	1.09981	1.21892e-07	1.21843	up	C19989	--	--	--	--	--	HMDB0258750	--	Organic compounds	Lipids and lipid-like molecules	Prenol lipids	Diterpenoids
neg_4251	2-(20-Hydroxyicosa-5,14-dienoylamino)acetic acid	4918.37	5021.36	4303.33	4473.42	4271.21	4937.95	3083.38	3236.23	3204.61	2821.31	2972.02	3108	1137.12	981.992	1269.22	1111.77	1048.75	1008.17	707.05	733.693	719.653	819.341	726.574	660.847	-2.67682	7.05797e-07	1.15436	down	-2.09048	3.64291e-07	1.15536	down	-0.599882	1.84072e-05	1.17388	down	--	--	--	--	--	--	HMDB0255357	--	Organic compounds	Organic acids and derivatives	Carboxylic acids and derivatives	Amino acids, peptides, and analogues
neg_4259	Pubesenolide	656.682	728.636	618.794	648.869	604.343	638.076	458.448	432.935	483.25	451.523	446.738	468.419	932.929	866.999	875.838	886.673	960.483	910.283	1304.12	1278.34	1237.47	1269.05	1302.2	1373.04	0.995068	2.48045e-10	1.15277	up	0.480032	7.94044e-07	1.12058	up	-0.506904	3.07603e-05	1.17116	down	--	--	--	--	--	--	HMDB0033728	98569-64-3	Organic compounds	Lipids and lipid-like molecules	Prenol lipids	Triterpenoids
neg_4266	Citrusin III	299.325	303.524	302.448	244.969	231.351	292.934	718.379	723.908	712.777	673.528	628.472	724.568	1451.73	1366.69	1426.21	1392.45	1431.67	1407.89	2079.62	2061.9	2011.73	2103.59	2124.88	2121.91	2.9005	1.33369e-14	1.16107	up	2.33972	2.81555e-14	1.16343	up	1.32029	2.79615e-09	1.21304	up	--	--	--	--	--	--	HMDB0303682	--	Organic compounds	Organic acids and derivatives	Carboxylic acids and derivatives	Amino acids, peptides, and analogues
neg_4272	Capsianoside I	875.337	854.631	796.38	768.055	726.136	818.411	1586.95	1618.56	1510.09	1536.28	1516.9	1526.73	1752.12	1636.38	1642.43	1670.86	1704.72	1691.13	1554.82	1521.37	1507.96	1590.61	1580.3	1596.86	0.95057	7.74583e-10	1.1544	up	1.06125	8.92539e-11	1.15881	up	0.94184	4.04692e-10	1.21848	up	--	--	--	--	--	--	HMDB0002318	121924-04-7	Organic compounds	Lipids and lipid-like molecules	Fatty Acyls	Fatty acyl glycosides
neg_4274	Cyclosquamosin D	67051.1	70187.1	63770.6	64284.4	63403.3	66657.6	36216	36392	35690.4	34544.1	34391.8	35230.5	56736.2	53295.1	55765	54754.3	55333.3	55277.6	52738	52994.1	51737.4	53608.3	52188.6	52312.3	-0.325146	2.89892e-05	1.12441	down	-0.25561	4.02592e-05	1.10212	down	-0.895922	1.47003e-07	1.2196	down	--	--	--	--	--	--	HMDB0303369	--	Organic compounds	Organic acids and derivatives	Carboxylic acids and derivatives	Amino acids, peptides, and analogues
neg_4287	Lactucopicrin	671.603	802.114	694.665	671.6	639.877	719.593	501.076	434.81	501.848	476.222	403.437	497.987	505.061	464.256	585.537	506.317	562.753	510.552	418.691	532.849	544.844	529.849	484.229	492.463	-0.483832	6.76061e-05	1.04959	down	-0.421977	0.000156482	1.0332	down	-0.576871	1.90909e-05	1.14308	down	--	--	--	--	--	--	HMDB0035828	65725-11-3	Organic compounds	Benzenoids	Phenols	1-hydroxy-2-unsubstituted benzenoids
neg_4290	2-Hydroxyestriol	778.724	753.436	746.497	632.606	599.617	581.493	482.647	484.896	447.385	465.698	441.074	446.719	1441.18	1464.11	1404.11	1365.63	1388.2	1450.68	2218.45	2397.35	2190.75	2386.25	2236.18	2103.68	1.72544	4.05231e-10	1.15391	up	1.05688	3.27301e-07	1.14896	up	-0.563875	0.00127165	1.08845	down	--	--	--	--	--	--	HMDB0245157	--	Organic compounds	Lipids and lipid-like molecules	Steroids and steroid derivatives	Estrane steroids
neg_4297	Strophanthin	3807.92	3888.83	3392.8	3490.43	3352.74	3563.31	4110.25	4468.88	4159.4	4080.9	3913.09	4370.15	7509.09	7131.79	7742.05	7432.45	7179.65	7232.59	7253.87	7538.02	7296.71	7632.82	7695.28	7708.63	1.06987	2.16928e-11	1.15644	up	1.04088	6.13013e-11	1.15802	up	0.223771	0.000618327	1.03273	up	--	--	--	--	--	--	HMDB0242744	--	Organic compounds	Lipids and lipid-like molecules	Steroids and steroid derivatives	Steroid lactones
neg_4298	Lappaol H	5768.07	6390.97	5771.65	5819.87	5745.6	5971.06	4004.67	3913.77	3996.5	4037.38	3899.06	3875.64	3585.01	3281.52	3589.21	3361.45	3477.75	3397.11	3824.3	3893.67	3804.94	3975.28	3781.39	3950.24	-0.610509	1.26278e-06	1.14631	down	-0.77741	6.19877e-08	1.15274	down	-0.579956	2.49115e-06	1.21047	down	--	--	--	--	--	--	HMDB0302317	--	Organic compounds	Lignans, neolignans and related compounds	Furanoid lignans	Tetrahydrofuran lignans
neg_4301	Soyasaponin I	3697.37	3775.6	3556.08	3661.67	3424.64	3671.32	2191.19	2365.31	2248.24	2316.49	2125.28	2341.79	2659.11	2457.93	2603.62	2419.13	2426.23	2460.81	3228.73	3107.02	2953.87	2983.78	2997.79	3038.7	-0.250823	5.96966e-06	1.09409	down	-0.535906	1.41791e-08	1.14597	down	-0.681081	2.77344e-09	1.21475	down	C08983	--	--	--	--	--	HMDB0034649	51330-27-9	Organic compounds	Lipids and lipid-like molecules	Prenol lipids	Terpene glycosides
neg_4311	VIPROSTOL	665.39	642.272	581.268	779.972	353.775	937.758	11356.6	11038.6	8546.29	11629.2	9505.65	11508.5	241.504	270.628	207.407	160.08	178.579	168.78	147.686	184.388	105.898	150.195	161.304	205.157	-2.05265	0.00131605	1.0335	down	-1.69055	0.0019063	1.01384	down	4.00495	5.01227e-06	1.21107	up	--	--	--	--	--	--	HMDB0259834	--	Organic compounds	Lipids and lipid-like molecules	Fatty Acyls	Eicosanoids
neg_4321	(E,E)-4,8,12-Trimethyltrideca-1,3,7,11-tetraene	5.87254	8.93812	4.1853	3.05173	2.36813e-11	2.36813e-11	15.2095	10.1232	10.8505	13.0333	9.28256	15.7044	84.4383	77.9908	85.3583	87.1288	91.273	79.2813	212.722	211.52	209.707	209.156	225.282	220.15	5.86896	5.25405e-12	1.16073	up	4.51893	1.28566e-10	1.15939	up	1.75086	0.000803013	1.02847	up	C20700	Diterpenoid biosynthesis(ko00904);;Biosynthesis of secondary metabolites(ko01110)	--	--	--	--	HMDB0034498	62235-06-7	Organic compounds	Lipids and lipid-like molecules	Prenol lipids	Sesquiterpenoids
neg_4323	2-Polyprenyl-3-methyl-6-methoxy-1,4-benzoquinone	117	124.73	117.75	108.659	108.564	107.95	374.828	359.42	358.467	419.507	400.368	398.946	530.523	486.463	493.571	503.961	528.505	501.483	832.66	844.493	801.448	808.344	818.721	887.847	2.86661	1.05828e-08	1.16001	up	2.15276	1.71335e-09	1.16263	up	1.7554	3.6409e-07	1.21869	up	C17561	--	--	--	--	--	HMDB0060353	--	Organic compounds	Lipids and lipid-like molecules	Prenol lipids	Quinone and hydroquinone lipids
neg_4326	14(R)-Hydroxy-retro-vitamin A	3.12409	10.4108	8.05611	2.36813e-11	2.36813e-11	2.36813e-11	141.884	173.578	141.108	133.747	105.808	142.576	287.34	278.495	287.291	257.985	279.208	280.267	242.833	236.462	239.873	218.993	229.174	231.185	6.01733	2.34616e-11	1.16014	up	6.27378	2.39551e-10	1.1632	up	5.27966	1.19657e-05	1.20125	up	--	--	--	--	--	--	HMDB0244583	--	Organic compounds	Lipids and lipid-like molecules	Prenol lipids	Retinoids
neg_4327	Corchorifatty acid A	4.91702	8.66134	11.0589	15.3482	12.3217	18.4667	71.836	74.1734	88.4336	51.3581	62.5904	112.388	365.857	361.287	463.408	375.798	384.239	410.446	125.411	161.953	167.11	146.907	187.502	115.917	3.67631	3.86837e-05	1.12633	up	5.06006	1.66626e-06	1.15517	up	2.70279	0.000507937	1.1263	up	--	--	--	--	--	--	HMDB0032664	--	Organic compounds	Lipids and lipid-like molecules	Fatty Acyls	Lineolic acids and derivatives
neg_4343	LysoPE 22:5	586.223	598.153	522.406	554.952	493.875	586.497	339.378	358.222	353.258	345.001	302.864	348.442	286.535	267.895	302.783	295.461	269.761	272.487	247.652	248.755	259.637	245.108	247.743	233.613	-1.17272	5.05461e-06	1.14422	down	-0.979538	3.587e-06	1.14108	down	-0.707131	6.98845e-06	1.18379	down	--	--	--	--	--	--	--	--	--	--	--	--
neg_4344	6,8a-Seco-6,8a-deoxy-5-oxoavermectin ''1b'' aglycone	2720.68	3066.11	2324.2	2554.12	2374.74	2524.73	1154.46	1123.81	1072.23	1027.31	999.255	912.8	905.895	887.557	828.277	801.351	867.255	774.272	1068.67	1143.56	1029.59	1082.17	1080.6	1061.06	-1.2674	2.94331e-05	1.13166	down	-1.61974	1.14811e-05	1.14173	down	-1.30717	1.04958e-05	1.1945	down	C11961	Biosynthesis of 12-, 14- and 16-membered macrolides(ko00522);;Metabolic pathways(ko01100);;Biosynthesis of secondary metabolites(ko01110)	--	--	--	--	--	--	--	--	--	--
neg_4346	3-Oxotetradecanoic acid	3.89095	2.36813e-11	3.92603	3.65778	2.36813e-11	2.36813e-11	38.0242	41.7869	37.3924	40.0584	41.9956	44.1134	24.158	29.0025	32.8415	24.5017	30.4284	21.5656	105.924	113.494	120.445	109.302	109.584	114.363	5.87431	8.91678e-10	1.15936	up	3.82388	3.13543e-06	1.1303	up	4.40662	1.25964e-10	1.22032	up	--	--	--	--	--	--	HMDB0010730	--	Organic compounds	Lipids and lipid-like molecules	Fatty Acyls	Fatty acids and conjugates
neg_4347	Tetradecanedioic acid	938.284	1002.67	897.271	906.457	840.939	932.793	749.931	744.883	764.241	768.143	770.659	792.44	374.59	369.128	382.007	376.76	436.836	362.977	3496.51	3475.77	3327.86	3226.5	3479.09	3300.6	1.8796	3.56092e-10	1.15951	up	-1.26118	5.5165e-08	1.15333	down	-0.265667	0.000515359	1.11199	down	--	--	LMFA01170018	Fatty Acyls [FA]	Fatty Acids and Conjugates [FA01]	Dicarboxylic acids [FA0117]	HMDB0000872	821-38-5	Organic compounds	Lipids and lipid-like molecules	Fatty Acyls	Fatty acids and conjugates
neg_4358	epsilon-Rhodomycin T	395.632	444.836	404.257	417.139	417.261	424.97	6.0391	2.36813e-11	0.00361775	2.36813e-11	2.36813e-11	0.889968	2.36813e-11	2.36813e-11	0.0765211	2.36813e-11	2.36813e-11	0.00209126	30.8933	20.7902	8.84541	19.3963	28.0223	28.257	-4.20044	1.86767e-10	1.1596	down	-14.9592	2.45549e-08	1.16332	down	-8.49666	1.47493e-08	1.22593	down	C18640	Biosynthesis of type II polyketide products(ko01057);;Biosynthesis of secondary metabolites(ko01110)	--	--	--	--	--	--	--	--	--	--
neg_4361	3,5,5-Trimethyl-1,2-cyclohexanedione	11972.7	12470.2	11544	11757.2	10421.4	11889.3	17520.7	17454.2	17195.4	16280.5	15831.1	17035.6	10267.5	9772.51	9621.92	9257.91	9662.82	9277.93	9098.34	8925.85	8391.94	8443.7	8840.38	8156.59	-0.43395	1.67893e-05	1.10253	down	-0.275903	0.000254954	1.04435	down	0.532327	1.20106e-07	1.19358	up	--	--	--	--	--	--	HMDB0036177	57696-89-6	Organic compounds	Organic oxygen compounds	Organooxygen compounds	Carbonyl compounds
neg_4362	14-Epi-19-nortachysterol	803.248	825.503	741.894	799.48	789.901	833.168	260.612	257.731	278.188	280.471	262.81	287.733	91.4532	97.0664	65.4618	63.0478	65.1963	78.8061	290.06	285.932	236.285	217.411	283.265	260.614	-1.60695	4.66062e-11	1.15518	down	-3.37805	3.61183e-10	1.16258	down	-1.55829	8.99617e-09	1.22317	down	--	--	--	--	--	--	HMDB0244581	--	Organic compounds	Lipids and lipid-like molecules	Steroids and steroid derivatives	Vitamin D and derivatives
neg_4420	Homotrypanothione disulfide	10119.3	10486.6	8784.67	9525.76	9793.37	9646.83	8147.07	7558.31	8264.38	8384.08	8116.38	7776.27	6555.7	6189.15	6103.31	6235.97	6502.02	6395.74	6252.22	6356.03	6415.41	6444.2	6326.13	6485.04	-0.60834	2.42258e-05	1.1336	down	-0.619583	9.55733e-06	1.13483	down	-0.27447	0.00027955	1.0962	down	C16568	Glutathione metabolism(ko00480)	--	--	--	--	--	--	--	--	--	--
neg_4441	PA(20:5(5Z,8Z,11Z,14Z,17Z)/22:6(4Z,7Z,11E,13Z,15E,19Z)-2OH(10S,17))	2948.67	3077.07	3007.15	2558.15	2565.46	2783.59	2014.09	1776.28	1806.74	1505.37	1757.48	1430.71	5077.99	5074.75	4634.41	5149.8	4515.17	4999.83	7900.43	7743.71	7593.49	7775.66	7659.54	7333.92	1.4414	3.53369e-12	1.15832	up	0.797922	5.81397e-08	1.13867	up	-0.719105	5.37973e-06	1.15524	down	--	--	--	--	--	--	HMDB0265427	--	--	--	--	--
neg_4456	Solavetivol	3.22762	4.09813	6.325	3.73461	2.36813e-11	2.36813e-11	17.5319	21.0516	16.4365	23.718	16.391	19.5553	20.3058	9.88807	13.019	13.1443	20.4885	16.6448	392.435	382.807	386.996	372.82	372.122	366.88	7.03125	4.17778e-10	1.16115	up	2.42695	0.000243806	1.04044	up	2.72172	1.35788e-06	1.17433	up	C19711	Sesquiterpenoid and triterpenoid biosynthesis(ko00909);;Biosynthesis of secondary metabolites(ko01110)	--	--	--	--	--	--	--	--	--	--
neg_4458	Alismoxide	90.6054	77.5445	100.533	93.5986	75.3308	76.1411	161.033	168.006	154.95	169.008	153.224	171.898	146.195	126.721	120.51	121.15	141.547	109.686	1146.83	1184.4	1117.44	1134.36	1093.31	1107.79	3.72302	3.02337e-10	1.16091	up	0.575906	0.000194538	1.02586	up	0.928934	1.42132e-07	1.19883	up	--	--	--	--	--	--	--	--	--	--	--	--
neg_4461	(all-E)-1,8,10-Heptadecatriene-4,6-diyne-3,12-diol	720.44	671.821	875.294	691.638	726.488	692.626	1482.66	1504.52	1414.63	1452.06	1401.42	1442.34	1337.91	1331.38	1292.11	1292.48	1383.8	1333.81	12885.6	13201.7	12535.5	12953.3	11967.2	12393.5	4.11635	7.52364e-09	1.16052	up	0.864475	3.92573e-07	1.14722	up	0.99025	5.1874e-08	1.21384	up	--	--	--	--	--	--	HMDB0039737	143966-10-3	Organic compounds	Lipids and lipid-like molecules	Fatty Acyls	Fatty alcohols
neg_4462	16-B1-phytoprostane	15365.3	15205	14758.9	14169.8	14336.5	14746.2	20727.2	20147.1	19037.7	21621.7	20959.4	19776.4	11843.2	10710.2	11258.9	11110.4	10939.4	11080.3	8351.83	8863.67	8734.71	9229.17	7955.18	8141.68	-0.788717	6.2066e-10	1.15085	down	-0.404087	6.80953e-08	1.13833	down	0.464987	1.85955e-06	1.19459	up	--	--	--	--	--	--	HMDB0304634	--	Organic compounds	Lipids and lipid-like molecules	Fatty Acyls	Eicosanoids
neg_4468	Elaterinide	9303.43	9269.63	8707.26	8897.02	8004.61	8997.24	11999.4	11841.7	11247.1	10971.4	10825.4	11545.9	14099.3	13614.1	14111.7	14177.3	13742.9	13830.5	7243.95	7581.42	7127.57	7242.15	7288.17	7035.76	-0.289216	0.000172437	1.0743	down	0.652223	4.46706e-08	1.15426	up	0.363784	3.152e-06	1.16189	up	--	--	--	--	--	--	HMDB0035893	1398-78-3	Organic compounds	Lipids and lipid-like molecules	Steroids and steroid derivatives	Steroidal glycosides
neg_4470	PI(20:3(5Z,8Z,11Z)/20:4(7E,9E,11Z,13E)-3OH(5S,6R,15S))	1482	1392.88	1447.47	1395.47	1314.74	1399.67	1208.63	1216.91	1159.26	1292.78	1156.78	1227.47	1283.22	1193.38	1198.98	1183.63	1110.7	1178.18	4781.36	4490.37	4087.65	3760.62	4662.1	4574.54	1.64418	5.76787e-06	1.1458	up	-0.238353	5.97455e-05	1.0511	down	-0.21558	9.5101e-05	1.09709	down	--	--	--	--	--	--	HMDB0277315	--	--	--	--	--
neg_4473	Phytocassane B	726.903	736.41	741.237	683.84	654.634	648.791	1849.88	1898.81	1765.21	1810.46	1757.94	1843.85	1886.3	1803.68	1859.68	1802.41	1787.55	1788.48	2018.75	2029.88	1950.87	1962.22	1950.1	1990.25	1.50557	1.2008e-13	1.16021	up	1.3824	4.78184e-13	1.16227	up	1.38214	7.71008e-12	1.22386	up	--	--	--	--	--	--	HMDB0041055	166547-22-4	Organic compounds	Lipids and lipid-like molecules	Prenol lipids	Diterpenoids
neg_4483	LysoPE 18:2	64567.9	65522.8	59004.7	61600.7	60406	62480.4	8301.69	8101.6	8371.68	8347.56	8442.26	8137.58	9287.94	9078.1	9212.22	9207.59	9465.56	9068.76	22254.4	22210.2	20505.5	20858.9	21327.5	25243.8	-1.49652	1.38123e-10	1.15647	down	-2.75555	4.29107e-08	1.16283	down	-2.91004	3.98298e-08	1.22547	down	--	--	--	--	--	--	--	--	--	--	--	--
neg_4484	(5Z)-7-[(1R,2R,5S)-5-Hydroxy-2-[(1E,3S,5Z)-3-hydroxyocta-1,5-dien-1-yl]-3-oxocyclopentyl]hept-5-enoylcarnitine	14940.8	14882.2	13334.2	13944.3	13353.9	14255.8	2210.39	2238.63	2155.18	2236.47	2108.34	2213.34	2397.48	2281.27	2377.09	2357.4	2332.31	2250.15	4851.03	5030.99	4697.19	4812.95	4793.01	4998.17	-1.53741	2.94401e-07	1.15602	down	-2.59757	1.45002e-07	1.16146	down	-2.68613	1.40335e-07	1.224	down	--	--	--	--	--	--	HMDB0241876	--	Organic compounds	Lipids and lipid-like molecules	Fatty Acyls	Eicosanoids
neg_4487	Chenodeoxycholylaspartic acid	80916.5	82485.8	73538.9	76474.3	72956.4	77338.5	13290.4	13161.1	12777.4	12724.2	12660.3	12459.4	13079.2	12569.5	12729.3	12573.2	12407.3	12203.3	24794.7	25532.3	24636.7	25150.5	24094	24161.5	-1.64403	2.87973e-07	1.15663	down	-2.6175	1.37392e-07	1.16155	down	-2.58893	1.37671e-07	1.224	down	--	--	--	--	--	--	HMDB0242402	--	Organic compounds	Lipids and lipid-like molecules	Steroids and steroid derivatives	Bile acids, alcohols and derivatives
neg_4488	Narbomycin	126538	130120	119892	126628	122690	123373	19131.9	18811	18460.9	18772.8	18362.5	18330.8	21941.9	20602.2	21070.5	20984	21068.5	20564.2	29428.3	29406.2	28940.4	28470.6	27520.5	29703.6	-2.11075	4.27257e-09	1.16047	down	-2.56936	6.46135e-09	1.1637	down	-2.74361	7.88739e-09	1.22643	down	C11998	Biosynthesis of 12-, 14- and 16-membered macrolides(ko00522);;Metabolic pathways(ko01100);;Biosynthesis of secondary metabolites(ko01110)	--	--	--	--	--	--	--	--	--	--
neg_4493	Benzoylmesaconine	748.611	747.24	644.039	669.071	698.118	704.472	209.278	213.431	197.341	201.155	205.117	206.321	244.863	230.326	228.876	222.262	239.674	215.268	310.336	351.456	333.273	363.446	326.092	362.86	-1.04051	1.40188e-07	1.14589	down	-1.60836	3.35975e-07	1.15687	down	-1.7726	6.19869e-07	1.22025	down	--	--	--	--	--	--	HMDB0249053	--	Organic compounds	Lipids and lipid-like molecules	Prenol lipids	Diterpenoids
neg_4494	PC(14:0/14:1(9Z))	1393.73	1465.05	1439.54	1667.03	1505.19	1472.92	386.382	343.769	381.886	519.138	453.64	460.022	932.7	814.12	860.256	796.903	1122.14	928.41	757.285	759.214	650.103	622.344	755.312	767.645	-1.05251	5.74397e-08	1.14106	down	-0.713378	4.00082e-06	1.10384	down	-1.81326	3.49012e-09	1.21597	down	--	--	LMGP01011364	Glycerophospholipids [GP]	Glycerophosphocholines [GP01]	Diacylglycerophosphocholines [GP0101]	HMDB0007867	--	Organic compounds	Lipids and lipid-like molecules	Glycerophospholipids	Glycerophosphocholines
neg_4497	CL(10:0/10:0/10:0/12:0)	18562.3	18468.4	16674.5	17095.8	16443.4	17350.4	695.527	765.397	697.21	696.067	667.043	680.471	1109.92	1012.73	1025.84	1054.42	996.579	1017.78	2810.16	2960.72	2900.34	2887.88	2801.01	2836.24	-2.60464	1.70549e-07	1.15821	down	-4.07239	9.99129e-08	1.16206	down	-4.63769	9.16166e-08	1.22469	down	--	--	--	--	--	--	HMDB0124562	--	Organic compounds	Lipids and lipid-like molecules	Glycerophospholipids	Glycerophosphoglycerophosphoglycerols
neg_4500	Miglitol	1769.83	1763.6	1758.21	1634.93	1646.47	1811.06	821.165	808.297	717.238	790.323	768.023	842.078	400.443	368.754	425.642	402.609	441.529	393.871	523.775	545.184	519.696	476.226	522.805	534.717	-1.73365	1.66203e-08	1.15794	down	-2.09366	6.82603e-09	1.16184	down	-1.12925	2.15022e-09	1.21939	down	C07708	--	--	--	--	--	HMDB0014634	72432-03-2	Organic compounds	Organoheterocyclic compounds	Piperidines	--
neg_4505	Cholylaspartic acid	241239	247201	222840	233646	223421	237566	27982.1	27290.6	27015.8	27452.2	27165.1	26966.9	34123.4	32297.4	32742.4	32575.2	33265.2	31999.9	64162.4	64197.4	62406.4	62086.7	61197.8	63224.2	-1.89782	9.0146e-08	1.1587	down	-2.83521	4.8952e-08	1.16269	down	-3.10086	4.79233e-08	1.22537	down	--	--	--	--	--	--	HMDB0242381	--	Organic compounds	Lipids and lipid-like molecules	Steroids and steroid derivatives	Bile acids, alcohols and derivatives
neg_4512	octanoate	93.8476	114.974	144.471	96.5232	83.1688	99.3347	217.635	212.661	199.676	180.787	188.08	226.538	595.236	528.308	577.039	548.373	586.424	554.927	260.524	289.042	264.125	275.799	256.328	255.253	1.34031	2.14658e-07	1.1388	up	2.42269	2.03124e-11	1.15981	up	0.9545	7.83249e-06	1.1524	up	C06423	Fatty acid biosynthesis(ko00061);;Lipoic acid metabolism(ko00785);;Metabolic pathways(ko01100);;Biosynthesis of cofactors(ko01240)	--	--	--	--	HMDB0304443	--	Organic compounds	Lipids and lipid-like molecules	Fatty Acyls	Fatty acids and conjugates
neg_4513	11-Hydroxy-D4-neuroprostane	198.788	214.743	204.051	192.235	172.398	189.793	108.643	122.248	130.931	88.6338	95.5512	115.781	2017.51	1934.89	1902.8	1921.85	1921.96	1855.57	1597.69	1691.98	1655.28	1640.8	1575.34	1554.14	3.05126	1.94955e-09	1.16048	up	3.30141	7.08112e-10	1.1639	up	-0.824542	2.36595e-06	1.16724	down	--	--	--	--	--	--	HMDB0062283	--	Organic compounds	Lipids and lipid-like molecules	Fatty Acyls	Fatty alcohols
neg_4519	PS(22:6(5Z,7Z,10Z,13Z,16Z,19Z)-OH(4)/18:0)	673.024	665.002	600.162	599.51	593.648	660.502	370.475	355.827	356.311	334.744	374.375	412.686	1253.94	1146.19	1199.6	1099.14	1210.27	1113.45	2753.11	2835.08	2654.36	2705.64	2656.12	2638.92	2.09887	3.58005e-11	1.1604	up	0.889101	4.38285e-08	1.14819	up	-0.782502	2.13266e-07	1.19761	down	--	--	--	--	--	--	HMDB0281395	--	--	--	--	--
neg_4526	Phorbol-12,13-dibutyrate	107616	110397	97672	100710	97895.3	103967	67227	68176.4	64210.3	63493.4	63919.7	63180.2	62307.9	61734.4	60520.9	60629.7	57778.5	59313.3	83673.4	83781.6	80807	80898.4	81494	79361.3	-0.335378	7.03928e-05	1.1022	down	-0.771082	1.38716e-06	1.14935	down	-0.663966	1.30264e-06	1.2058	down	C03634	--	--	--	--	--	HMDB0246702	--	Organic compounds	Lipids and lipid-like molecules	Prenol lipids	Diterpenoids
neg_4534	PA(14:0/0:0)	83.6325	82.6251	93.4091	73.776	61.418	76.2017	137.413	142.643	153.221	146.092	120.363	131.876	483.013	456.606	488.568	465.033	512.356	463.985	478.299	495.889	476.124	486.181	487.064	469.009	2.61836	1.60301e-14	1.16072	up	2.60684	3.23765e-10	1.16153	up	0.819985	3.1493e-06	1.16181	up	--	--	LMGP10050007	Glycerophospholipids [GP]	Glycerophosphates [GP10]	Monoacylglycerophosphates [GP1005]	HMDB0062321	--	Organic compounds	Lipids and lipid-like molecules	Glycerophospholipids	Glycerophosphates
neg_4535	16-DHPS	37.1762	58.3405	54.9649	56.1998	55.8068	68.3497	311.453	274.454	259.944	277.563	266.315	310.369	2092.82	2019.83	1934.32	1986.97	2023.54	2032.22	632.495	618.118	614.298	570.996	585.488	639.535	3.46801	2.16512e-09	1.15935	up	5.19151	9.64472e-10	1.16425	up	2.36142	7.99405e-08	1.21629	up	--	--	--	--	--	--	HMDB0244722	--	Organic compounds	Lipids and lipid-like molecules	Steroids and steroid derivatives	Sulfated steroids
neg_4540	2-Nonenoic acid	262.011	280.675	240.773	276.246	224.946	277.871	564.226	565.439	511.901	490.161	452.868	504.797	401.395	407.192	361.728	344.083	389.971	390.219	383.335	394.72	358.317	324.845	377.585	333.456	0.47532	5.44371e-05	1.05593	up	0.554359	4.58458e-06	1.09777	up	0.983448	2.40836e-06	1.19067	up	--	--	--	--	--	--	HMDB0031271	3760-11-0	Organic compounds	Lipids and lipid-like molecules	Fatty Acyls	Fatty acids and conjugates
neg_4543	N-Arachidonoyl Glutamic acid	2.36813e-11	11.8345	2.89165	3.36131	3.5394	3.32404	54.1142	50.7461	58.339	41.9831	38.172	42.8968	204.077	207.595	201.38	199.62	198.863	188.808	164.1	156.592	145.242	134.911	158.563	163.915	5.20967	6.38583e-08	1.15565	up	5.58821	1.39474e-12	1.16335	up	3.52012	3.86052e-06	1.18727	up	--	--	LMFA08020086	Fatty Acyls [FA]	Fatty amides [FA08]	N-acyl amines [FA0802]	HMDB0241995	--	Organic compounds	Organic acids and derivatives	Carboxylic acids and derivatives	Amino acids, peptides, and analogues
neg_4544	Midaglizole	2054.87	2095.05	2080.39	2161.2	2090.5	2124.28	344.133	330.19	365.078	379.612	346.471	333.334	564.171	563.947	501.45	542.49	564.204	551.277	847.585	825.743	792.514	733.847	815.869	965.014	-1.33976	1.86685e-09	1.15749	down	-1.93906	5.5048e-14	1.16413	down	-2.58649	4.6416e-13	1.22709	down	--	--	--	--	--	--	HMDB0254709	--	Organic compounds	Organoheterocyclic compounds	Pyridines and derivatives	--
neg_4545	6',7'-Dihydroxybergamottin	1342.06	1330.51	1307.59	1234.25	1126.19	1317.78	635.16	559.134	521.075	490.337	458.372	606.815	922.213	819.716	885.293	804.259	909.236	877.306	877.606	1045.71	872.485	798.388	931.649	1015.4	-0.46683	4.42729e-05	1.05578	down	-0.553535	6.23956e-06	1.11504	down	-1.22735	1.93383e-08	1.20622	down	C22156	Biosynthesis of various plant secondary metabolites(ko00999)	--	--	--	--	HMDB0039066	71339-34-9	Organic compounds	Phenylpropanoids and polyketides	Coumarins and derivatives	Furanocoumarins
neg_4554	19S-HETE	1490.51	1547.97	1030.35	1062.48	1594.38	1021.4	496.74	514.858	481.186	552.995	477.283	460.433	70.4463	75.4466	69.4035	66.6045	65.9711	72.4494	184.901	218.455	173.865	178.075	197.38	232.154	-2.70897	0.000197475	1.10316	down	-4.20409	0.000123279	1.11651	down	-1.37665	0.000871189	1.11571	down	--	--	LMFA03060074	Fatty Acyls [FA]	Eicosanoids [FA03]	Hydroxy/hydroperoxyeicosatetraenoic acids [FA0306]	--	--	--	--	--	--
neg_4558	1-Oleoyl-lysophosphatidic acid	21195.9	21301.3	18953.2	19581.1	18775.2	20047.2	28287.8	27913	27386.5	27055.7	27216.3	26583.8	15931.8	15165.1	15093.9	14877.6	15411.4	15173.5	8318.78	8793.82	8599.42	8456.65	8249.92	8362.9	-1.2389	8.56879e-07	1.15306	down	-0.387019	5.00802e-05	1.1113	down	0.45631	5.47235e-07	1.19972	up	--	--	--	--	--	--	HMDB0007855	--	Organic compounds	Lipids and lipid-like molecules	Glycerophospholipids	Glycerophosphates
neg_4570	(2E)-2-ethylidene-4-hydroxy-5-methyl-3(2H)-furanone	41.3076	42.1179	21.3745	39.8779	30.0993	34.8871	101.493	92.4763	102.22	79.0695	95.6132	127.391	227.15	183.186	211.789	205.649	217.131	196.817	124.854	134.633	89.0277	105.887	107.302	113.588	1.68743	9.35736e-06	1.11467	up	2.56619	2.19361e-08	1.15523	up	1.5127	3.33501e-05	1.15727	up	--	--	--	--	--	--	HMDB0303966	--	Organic compounds	Organoheterocyclic compounds	Dihydrofurans	Furanones
neg_4604	hemicalyculin A	8234.98	7527.77	7333	7199.51	6735.96	7385.32	12156.8	12347.6	12371	11957.9	11519.4	11898.1	34034.1	32635.6	31735.6	32129.9	32730.9	33647.6	34967	36252.7	36445.1	38401.1	35170.8	36053.6	2.29045	6.59166e-10	1.15976	up	2.14839	7.89905e-12	1.16351	up	0.701919	2.03382e-08	1.21157	up	--	--	--	--	--	--	HMDB0253083	--	Organic compounds	Lipids and lipid-like molecules	Prenol lipids	Terpene glycosides
neg_4609	Demecolcine	8230	8416.32	7880.1	7923.42	7789.41	8117.32	9824.65	9442.39	9923.81	10032.2	10030.3	9429.76	6094.08	5619.62	5896.49	5758.15	6213.73	5901.62	4863.72	4964.66	5261.32	5286.87	5045.16	5187.93	-0.659725	1.23712e-09	1.15269	down	-0.446556	1.71221e-08	1.14363	down	0.279233	5.25381e-07	1.1837	up	C11250	Biosynthesis of secondary metabolites(ko01110)	--	--	--	--	HMDB0250401	--	Organic compounds	Hydrocarbon derivatives	Tropones	--
neg_4617	Pravastatin lactone	10.6603	4.88699	4.45198	2.36813e-11	3.88636	2.36813e-11	69.5853	59.6702	50.723	64.6666	71.5869	60.4841	84.4034	78.0868	79.196	81.1113	107.801	99.3589	62.8389	71.3054	80.6541	79.5344	81.9424	82.4258	4.26334	9.50123e-08	1.14779	up	4.47166	3.72415e-06	1.14312	up	3.97926	3.0782e-07	1.2068	up	--	--	--	--	--	--	HMDB0256737	--	Organic compounds	Organoheterocyclic compounds	Lactones	Delta valerolactones
neg_4623	Cryptomeridiol	29.3567	36.5157	85.1348	22.6243	22.2499	29.7115	146.915	128.815	109.55	111.334	113.593	124.715	433.806	366.031	385.198	380.443	414.474	399.651	165.399	150.064	169.231	162.528	141.472	127.368	2.02172	5.14821e-06	1.10532	up	3.39893	1.91471e-10	1.15625	up	1.70387	6.38646e-05	1.13038	up	C17676	--	--	--	--	--	--	--	--	--	--	--
neg_4624	1b,3a,7b-Trihydroxy-5b-cholanoic acid	4.93955	11.9573	2.36813e-11	8.80219	2.36813e-11	10.182	47.9402	49.2589	50.0491	34.953	34.5753	33.7136	47.7732	37.8302	22.5777	43.8908	28.4221	34.7972	196.135	190.138	152.617	150.602	136.531	136.899	4.74613	1.81147e-05	1.13429	up	2.585	0.000155058	1.0568	up	2.80346	1.09684e-05	1.15949	up	--	--	--	--	--	--	HMDB0013158	--	Organic compounds	Lipids and lipid-like molecules	Glycerophospholipids	Glycerophosphoglycerophosphates
neg_4627	(1alpha,6alpha,7alphaH)-2,4(15)-Copadiene	172.002	164.132	141.194	141.9	143.673	128.439	95.2633	97.9229	91.7097	86.8431	91.4448	100.262	279.503	247.009	256.865	253.306	260.618	265.164	577.17	557.121	515.656	541.563	536.088	511.265	1.86144	2.90836e-10	1.15644	up	0.809777	2.51294e-07	1.1364	up	-0.661701	0.000239313	1.13908	down	--	--	--	--	--	--	HMDB0036796	27597-38-2	Organic compounds	Lipids and lipid-like molecules	Prenol lipids	Sesquiterpenoids
neg_4642	[12]-Gingerdione	843.542	833.344	736.997	790.591	679.325	748.31	1345.88	1306.63	1208.93	1204.18	1131.39	1166.48	1255.74	1126.34	1086.11	1089.98	1099.02	1100.86	617.296	659.363	602.116	641.099	564.645	553.437	-0.348541	0.000487991	1.00227	down	0.544937	2.28341e-06	1.10682	up	0.668721	1.46203e-06	1.17759	up	--	--	--	--	--	--	HMDB0039278	91815-31-5	Organic compounds	Benzenoids	Phenols	Methoxyphenols
neg_4643	7a,12a-Dihydroxy-3-oxo-4-cholenoic acid	13358.8	13404	12240	12694.7	12299.2	13080.5	3228.78	3267.08	3269.43	3270.44	3223.09	3239.3	3330.84	3208.82	3312.49	3296.46	3376.65	3301.65	4585.07	4547.62	4341.28	4493.26	4446.23	4686.21	-1.50803	5.96692e-08	1.15797	down	-1.95884	7.37877e-08	1.16213	down	-1.98297	9.00396e-08	1.22471	down	--	--	--	--	--	--	HMDB0000447	13587-11-6	Organic compounds	Lipids and lipid-like molecules	Steroids and steroid derivatives	Bile acids, alcohols and derivatives
neg_4651	(3a,5b,7a)-23-Carboxy-7-hydroxy-24-norcholan-3-yl-b-D-Glucopyranosiduronic acid	14832.5	15065.6	13348.9	14002.8	13122.9	14144	4538.93	4339.11	3975.41	4103.44	3990.2	4041.3	4135.97	3762.46	4010.32	3888.18	3898.3	3776.03	5136.55	5292.41	5302.36	5324.84	5192.55	5182.87	-1.42702	9.04701e-07	1.15448	down	-1.84834	2.78609e-07	1.15922	down	-1.75798	1.22448e-07	1.22094	down	--	--	--	--	--	--	HMDB0002430	58814-71-4	Organic compounds	Lipids and lipid-like molecules	Steroids and steroid derivatives	Steroidal glycosides
neg_4652	Ergotamine	8057.93	8141.97	7436.71	7561.06	7517.27	7854.16	3404.78	3369.25	3318.38	3250.49	3277.4	3303.27	2942.13	2692.52	2942.65	2913.44	3031.51	2932.83	3276	3426.19	3347.42	3524.21	3376.69	3378.29	-1.19585	6.61807e-08	1.15703	down	-1.41573	9.72971e-09	1.16071	down	-1.2249	1.35504e-07	1.22285	down	C07544	Indole alkaloid biosynthesis(ko00901);;Biosynthesis of secondary metabolites(ko01110)	--	--	--	--	HMDB0014834	113-15-5	Organic compounds	Alkaloids and derivatives	Ergoline and derivatives	Lysergic acids and derivatives
neg_4659	Glyuranolide	48939.2	47755	43389.9	44171.8	43368.8	44595.3	9149.5	7049.14	7224.84	7221.81	7124.82	6908.98	10725.5	9625.14	9742.03	9566.44	9233.52	9762.94	14334.9	15621.2	14729.2	16349.9	14251.4	15009.6	-1.59204	7.5618e-08	1.15529	down	-2.21443	1.13036e-07	1.16037	down	-2.6071	1.59814e-08	1.22306	down	--	--	--	--	--	--	HMDB0038745	123914-44-3	Organic compounds	Lipids and lipid-like molecules	Prenol lipids	Triterpenoids
neg_4664	Capsiate	343.264	372.759	417.459	354.447	330.199	347.831	802.993	819.273	765.844	836.733	815.561	837.987	654.996	566.717	586.615	611.898	624.029	586.08	8287.35	8368	7892.45	8236.85	7884.41	7800.33	4.484	4.4697e-09	1.16095	up	0.745098	9.99179e-08	1.13396	up	1.1714	1.58638e-10	1.21932	up	C20203	--	--	--	--	--	HMDB0034780	--	Organic compounds	Benzenoids	Phenols	Methoxyphenols
neg_4665	Pracinostat	790.646	785.289	716.41	736.972	752.21	763.43	1536.87	1555.71	1550.94	1512.02	1542.68	1549.91	982.71	868.128	948.68	944.825	1022.99	951.337	896.537	897.421	902.553	917.624	913.038	896.119	0.254902	1.91896e-05	1.12335	up	0.331415	4.1966e-05	1.08736	up	1.0249	1.18622e-11	1.22592	up	--	--	--	--	--	--	HMDB0256722	--	Organic compounds	Organoheterocyclic compounds	Benzimidazoles	--
neg_4671	PI(16:1(9Z)/0:0)	1088.2	1180.37	984.4	1046.7	1021.27	1009.95	1747.7	1738.95	1651.18	1672.1	1609.91	1689.69	2246.47	2063.92	2097.83	2155.46	2127.69	2128.43	1339.65	1344.26	1327.62	1338.39	1321.29	1339.24	0.339476	0.000174796	1.10356	up	1.01789	9.98589e-11	1.15783	up	0.675235	2.16212e-08	1.20812	up	--	--	LMGP06050009	Glycerophospholipids [GP]	Glycerophosphoinositols [GP06]	Monoacylglycerophosphoinositols [GP0605]	--	--	--	--	--	--
neg_4674	PE(20:3(5Z,8Z,11Z)/18:1(12Z)-2OH(9,10))	21964.7	22607.4	20519.5	21260.7	20348.3	21440.4	10288.8	10315.7	9812.32	9133.03	8852.09	9731.21	16302	15238.8	15430.5	15024	15698.8	15017.3	24892.9	25268.6	24341.3	24657	24391.5	24222.1	0.205654	5.98301e-05	1.08916	up	-0.466916	4.85379e-07	1.1388	down	-1.1403	6.38052e-10	1.21957	down	--	--	--	--	--	--	HMDB0262184	--	--	--	--	--
neg_4684	Pregabalin	105.886	117.955	106.49	112.169	108.344	106.969	132.416	132.309	148.233	133.309	142.215	127.21	189.879	172.115	198.32	170.635	197.086	182.432	149.862	152.864	146.073	151.552	141.222	147.622	0.434822	3.8291e-08	1.13693	up	0.755417	3.93338e-06	1.13768	up	0.310346	8.67988e-05	1.12179	up	--	--	--	--	--	--	HMDB0014375	148553-50-8	Organic compounds	Organic acids and derivatives	Carboxylic acids and derivatives	Amino acids, peptides, and analogues
neg_4685	1,1,2-Trimethyl-3,5-bis(1-methylethenyl)cyclohexane	5257.22	5347.08	4863.64	4953.97	4894.75	5015.07	5887.89	5817.41	5865.76	6064.76	6015.04	5937.45	7326.74	6804.74	7019.95	6953.74	7354.24	7026.71	7062.64	7077.99	6818.41	7177.25	6737.98	6500.23	0.447914	1.34236e-07	1.13289	up	0.486163	1.24087e-08	1.14508	up	0.230575	2.37754e-05	1.16752	up	--	--	--	--	--	--	HMDB0061780	--	Organic compounds	Lipids and lipid-like molecules	Prenol lipids	Monoterpenoids
neg_4686	(+/-)-Dihydrofarnesol	2620.01	2662.6	2376.55	2431.99	2392.07	2518.71	2985.02	2958.54	2963.66	3062.49	2995.08	2991.03	3731.4	3367.4	3592.64	3542.59	3732.63	3559.35	4082.01	4083.07	3868.87	4085.34	3948.08	3733.78	0.665884	5.36987e-09	1.14637	up	0.520933	5.25736e-08	1.13886	up	0.259304	7.91352e-05	1.16562	up	--	--	--	--	--	--	HMDB0032218	51411-24-6	Organic compounds	Lipids and lipid-like molecules	Prenol lipids	Sesquiterpenoids
neg_4687	尾-estradiol	812.803	866.433	829.588	864.742	806.448	861.675	997.284	956.201	1012.54	994.477	994.647	1025.9	1153.88	1037.33	1097.35	1118.01	1143.43	1115.78	1371.28	1368.26	1315.89	1353.95	1286.62	1260.29	0.658192	1.3955e-08	1.1504	up	0.402863	4.42274e-07	1.13383	up	0.246492	1.10032e-06	1.17677	up	C00951	Metabolic pathways(ko01100)	LMST02010001	Sterol Lipids [ST]	Steroids [ST02]	C18 steroids (estrogens) and derivatives [ST0201]	HMDB0000151	50-28-2	Organic compounds	Lipids and lipid-like molecules	Steroids and steroid derivatives	Estrane steroids
neg_4705	N(tele)-methylhistaminium	225.523	218.657	199.249	171.083	193.842	179.624	609.407	601.768	603.624	562.352	513.508	521.268	349.607	313.853	309.182	312.144	335.266	308.497	338.945	350.273	356.534	338.162	346.137	346.12	0.805418	3.27179e-06	1.14025	up	0.699009	9.17244e-07	1.12052	up	1.52208	1.84346e-07	1.21055	up	--	--	--	--	--	--	HMDB0062574	--	Organic compounds	Organic nitrogen compounds	Organonitrogen compounds	Amines
neg_4710	CDP-DG(18:1(11Z)/18:2(9Z,12Z))	14881.6	14551.5	13058.5	13782.7	13407.9	13960.1	10153.1	9813.54	9812.19	10185.6	9598.7	9715.27	8874.62	8425.46	8410.12	8677.85	9266.28	9118.74	7860.3	8006.07	7747.58	7639.44	8116.28	8180.94	-0.81477	9.36304e-07	1.14828	down	-0.664431	3.86626e-07	1.14349	down	-0.496729	7.26515e-06	1.1961	down	--	--	LMGP13010024	Glycerophospholipids [GP]	CDP-Glycerols [GP13]	CDP-diacylglycerols [GP1301]	HMDB0006990	--	Organic compounds	Lipids and lipid-like molecules	Glycerophospholipids	CDP-glycerols
neg_4711	PIP(18:0/PGF1alpha)	14282.8	14499.4	13189.9	13820.9	12944.6	13870.6	11338.4	10767.6	11708.5	11617.1	11461.8	11037.2	8590.2	8289.24	8386.62	8255.62	8880.66	8604.27	7791.15	8020.22	7926.53	7786.44	7907.94	8146.54	-0.795965	1.05469e-06	1.1511	down	-0.6956	4.55968e-07	1.15052	down	-0.282222	2.47913e-05	1.15107	down	--	--	--	--	--	--	HMDB0278822	--	--	--	--	--
neg_4715	19(S)-HETE	2126.39	2205.7	1475.27	1471.81	2375.89	1495.99	983.354	989.259	997.375	1108.3	1042.4	1003.6	300.773	264.796	208.075	233.208	252.941	235.986	398.541	382.182	316.905	353.814	341.001	395.561	-2.34949	0.000319855	1.09153	down	-2.89821	0.000224429	1.10249	down	-0.864566	0.00441129	1.02685	down	C14749	Arachidonic acid metabolism(ko00590);;Metabolic pathways(ko01100)	--	--	--	--	HMDB0011136	79551-85-2	Organic compounds	Lipids and lipid-like molecules	Fatty Acyls	Eicosanoids
neg_4716	12-epi Leukotriene B3	6798.14	7097.65	4996.04	4884.71	7160.94	4693.74	3502.31	3551.33	3421.2	3812.72	3331.3	3432.64	1011.55	1028.27	906.159	1001.24	963.52	1027.9	1429.85	1499.53	1297.6	1328.6	1335.83	1470.3	-2.09127	0.000229122	1.10024	down	-2.58494	0.000156572	1.11151	down	-0.759218	0.00389808	1.0331	down	--	--	--	--	--	--	--	--	--	--	--	--
neg_4724	Elatoside E	94690.6	94751	87985.3	92070.5	88150.1	92082.3	62120.6	60270.2	60634.3	61218.3	63478.4	60579.2	65330.6	65694.3	64758.7	63236.5	66698.1	68216.5	63746.8	64374.9	58526.3	56251.1	62706.8	59010.8	-0.592342	1.17944e-08	1.14184	down	-0.480766	8.69315e-08	1.14813	down	-0.577838	1.53099e-07	1.21605	down	--	--	--	--	--	--	HMDB0040852	156980-30-2	Organic compounds	Lipids and lipid-like molecules	Prenol lipids	Triterpenoids
neg_4725	Otophylloside B	101480	101498	90097.8	94730.8	90414	94235.4	73283.9	67993.4	67584.9	63781.5	68529.1	61141.9	66072.3	67707.6	63224.4	62803.7	64375.7	66009.2	66478.2	70264.4	59003	59295.4	61531.1	61043.6	-0.600245	4.12176e-07	1.12142	down	-0.552976	5.78238e-06	1.13527	down	-0.508839	1.30031e-06	1.1761	down	--	--	--	--	--	--	--	--	--	--	--	--
neg_4740	Cholylhistidine	903.373	907.651	629.551	723.665	776.663	762.652	320.621	243.103	315.859	294.939	358.475	267.242	157.94	156.349	146.744	174.553	195.343	190.866	286.555	302.237	288.583	320.148	318.516	332.4	-1.34744	8.65346e-05	1.11437	down	-2.20264	2.23031e-05	1.13517	down	-1.38556	3.07365e-05	1.17346	down	--	--	--	--	--	--	HMDB0242389	--	Organic compounds	Lipids and lipid-like molecules	Steroids and steroid derivatives	Bile acids, alcohols and derivatives
neg_4742	PIP(PGJ2/22:3(10Z,13Z,16Z))	683.599	720.235	517.679	662.269	661.37	628.884	365.264	316.564	328.078	323.404	370.241	354.819	444.628	391.415	382.245	428.071	401.284	417.911	377.004	442.777	461.7	413.726	471.609	455.247	-0.563135	0.000246022	1.04646	down	-0.651925	0.000205527	1.07939	down	-0.912335	4.91854e-05	1.17119	down	--	--	--	--	--	--	HMDB0280316	--	--	--	--	--
neg_4748	5'-Guanidinonaltrindole	9621.18	9452.01	9582.56	9397.9	9160.69	9889.05	2975.76	3030.75	2948.75	3078.36	3156.1	2881.56	11982.9	11180.3	11617.8	11568.4	11771	11447.4	7947.3	8129.76	7711.54	8185.29	7745.3	8057.15	-0.25728	4.01788e-07	1.12363	down	0.284839	8.65838e-08	1.13559	up	-1.65988	2.91611e-10	1.22605	down	--	--	--	--	--	--	HMDB0252905	--	Organic compounds	Alkaloids and derivatives	Morphinans	--
neg_4749	Phenethylamine glucuronide	361.251	319.873	249.171	265.921	301.421	248.362	161.156	145.963	151.214	107.17	142.299	159.638	416.235	418.904	392.736	420.261	385.879	395.405	713.125	729.319	645.111	728.875	709.536	706.621	1.27749	1.98511e-08	1.14558	up	0.47656	0.00098364	1.02671	up	-1.00922	0.000176503	1.12613	down	--	--	--	--	--	--	HMDB0010323	--	Organic compounds	Organic oxygen compounds	Organooxygen compounds	Carbohydrates and carbohydrate conjugates
neg_4756	Isoandrocymbine	1796.95	1875.67	1846.24	1690.81	1851.67	1835.74	1483.03	1477.56	1471.93	1604.2	1722.73	1523.81	1397.24	1291.82	1340.1	1406.01	1375.62	1350.35	1096.66	1099.84	1107.97	1190.32	1101.8	1079.03	-0.706968	1.45908e-08	1.15038	down	-0.417097	3.48297e-07	1.13679	down	-0.231237	0.000414045	1.06487	down	C16708	Biosynthesis of secondary metabolites(ko01110)	--	--	--	--	--	--	--	--	--	--
neg_4759	Melongoside P	4475.93	4427.39	4109.92	4067.91	4041.55	4146.93	5096.03	5134.77	4659.28	4750.22	4641.42	4667.93	7067.74	7089.2	6630.55	6456.55	6494.41	6438.36	4989.41	4982.02	4663.77	4631.99	4841.43	4873.63	0.197765	0.000121006	1.03614	up	0.668958	8.57564e-08	1.14503	up	0.196141	0.000546761	1.04058	up	--	--	--	--	--	--	HMDB0030050	98508-45-3	Organic compounds	Lipids and lipid-like molecules	Steroids and steroid derivatives	Steroidal glycosides
neg_4766	MG(a-13:0/0:0/0:0)[rac]	2416.77	2425.11	2259.2	2268.93	2203.69	2319.24	5835.48	5881.12	5454.06	5731.84	5619.52	5610.79	4460.89	4159.9	4206.75	4229.18	4352.7	4196.88	3051.04	3085.64	2884.18	2985.72	2975.88	2964.13	0.369359	8.62238e-08	1.13563	up	0.882148	4.94319e-11	1.15958	up	1.29681	8.17659e-11	1.22463	up	--	--	--	--	--	--	HMDB0072841	--	Organic compounds	Lipids and lipid-like molecules	Glycerolipids	Monoradylglycerols
neg_4769	(2-((3,5-Di-t-butyl-4-hydroxyphenyl)thio)-1-methylpropoxy)acetic acid	12896	12609	11838.3	11757.8	11522.2	12212.7	29651.6	30467.7	30044.8	30868	30182.9	30218	70199.7	67967.3	67979.2	69256.8	66658	66316	44170.7	44311.8	42308.5	44663.4	42435.7	43163	1.84162	8.85592e-12	1.16064	up	2.48718	6.91763e-11	1.16412	up	1.31671	7.82272e-14	1.22624	up	--	--	--	--	--	--	HMDB0242455	--	Organic compounds	Benzenoids	Benzene and substituted derivatives	Phenylpropanes
neg_4774	Calamendiol	4.31254	6.50967	9.75945	8.94525	2.36813e-11	10.2433	98.4173	90.2864	95.4433	98.3	87.5837	120.863	146.702	137.615	167.471	154.743	163.316	167.921	3808.65	3862.49	3670.15	3764.15	3703.58	3695.43	9.1443	6.13806e-10	1.16155	up	4.55947	1.20021e-07	1.1579	up	3.89314	1.56719e-06	1.20961	up	--	--	--	--	--	--	HMDB0034673	30167-28-3	Organic compounds	Lipids and lipid-like molecules	Prenol lipids	Sesquiterpenoids
neg_4793	L-Olivosyl-oleandolide	2509.61	2546.8	2461.6	2450.75	2436.4	2574.28	8596.52	8795.56	8123.08	8003.48	8270.15	8162.78	13938	13840	13113.2	13904.6	13231.5	13331	5721.68	5775.84	5471.25	5647.22	5840.04	5652.58	1.18715	2.28063e-10	1.16021	up	2.44131	5.08199e-09	1.16374	up	1.73755	3.90567e-08	1.22465	up	C11991	Biosynthesis of 12-, 14- and 16-membered macrolides(ko00522);;Metabolic pathways(ko01100);;Biosynthesis of secondary metabolites(ko01110)	LMPK04000032	Polyketides [PK]	Macrolides and lactone polyketides [PK04]	--	--	--	--	--	--	--
neg_4794	Genipin-1-O-gentiobioside	1.51743	0.254407	6.64095	16.4787	1.87686	12.5898	87.6345	61.0907	55.69	92.5766	80.9062	86.9848	840.607	724.078	974.04	961.887	1048.53	963.539	111.112	86.1128	100.629	114.609	111.118	95.4283	3.97523	6.18679e-08	1.14475	up	7.12995	6.7406e-06	1.14955	up	3.56213	1.98947e-05	1.17486	up	--	--	--	--	--	--	--	--	--	--	--	--
neg_4797	3-Hydroxy-beta-ionone	385.881	388.537	342.191	349.831	324.606	361.454	820.388	785.724	800.355	791.447	795.451	827.35	629.389	607.644	634.48	599.884	642.618	602.009	461.93	459.306	413.186	442.15	441.822	438.474	0.303714	8.87643e-05	1.05222	up	0.787747	5.67965e-09	1.15114	up	1.16323	8.82949e-11	1.22308	up	--	--	--	--	--	--	HMDB0036821	50281-38-4	Organic compounds	Lipids and lipid-like molecules	Prenol lipids	Sesquiterpenoids
neg_4799	(4alpha,10alpha)-1(5),6-Guaiadiene	236.377	229.326	223.182	221.474	212.062	235.01	84.3781	78.4711	93.6193	86.8342	94.7654	80.7637	112.835	113.415	123.085	125.99	124.908	130.485	138.672	162.596	149.293	153.198	167.453	161.263	-0.541743	2.51457e-07	1.12554	down	-0.893493	2.03847e-09	1.15315	down	-1.38754	1.92237e-10	1.22103	down	--	--	--	--	--	--	HMDB0036450	111900-51-7	Organic compounds	Lipids and lipid-like molecules	Prenol lipids	Sesquiterpenoids
neg_4801	PA(20:4(5Z,8Z,11Z,14Z)e/2:0)	22862.6	23388.5	20542.7	21311.9	20840	21436.8	10933	10867.9	10780.1	10798.9	10720.7	10690.3	11858.8	11076.3	11443.4	11467.2	11296.6	11110.8	13784.6	13960.6	13633.8	14464.6	13512.4	13492.1	-0.654209	3.3855e-06	1.14044	down	-0.933782	1.2447e-06	1.15259	down	-1.00889	2.33712e-06	1.21656	down	--	--	--	--	--	--	--	--	--	--	--	--
neg_4802	Cholylisoleucine	72641.4	79281.1	66727	73106.4	69612	60219.7	24959.9	28547.5	23376.2	23822.5	24797.9	16765.4	20227.5	17973.5	14097	22340.8	16304.3	17544	31132.2	25359.6	24207.8	26660.3	24649.9	25558	-1.41986	2.22254e-06	1.1387	down	-1.95831	4.37163e-07	1.14723	down	-1.56721	2.90229e-07	1.20189	down	--	--	--	--	--	--	HMDB0242373	--	--	--	--	--
neg_4815	Didemethylcitalopram	1082.51	1032.51	944.111	989.77	984.103	977.323	1348.37	1345.48	1255.68	1195.76	1199.77	1200.49	2968.87	2876.38	2860.84	2844.98	2787.77	2803.65	1573.14	1605.85	1482.91	1507.84	1587.52	1562.64	0.632869	2.3752e-09	1.14767	up	1.51206	4.0645e-13	1.16313	up	0.328181	6.14003e-05	1.12301	up	C16609	--	--	--	--	--	HMDB0060472	--	Organic compounds	Benzenoids	Benzene and substituted derivatives	Phenylbutylamines
neg_4816	Leucomycin	6574.88	6535.18	6344.42	6718.49	6522.48	6562.25	5139.96	4994.37	5073.39	5500.87	5234.59	5266.38	4829.37	4465.64	4504.62	4613.84	4841.5	4543.16	5563.31	5422.02	5336.85	5179.18	5021.95	6005.15	-0.271273	0.000233685	1.07218	down	-0.497988	2.06366e-09	1.15387	down	-0.330988	1.23804e-07	1.20195	down	C14064	--	--	--	--	--	HMDB0254035	--	Organic compounds	Organic oxygen compounds	Organooxygen compounds	Carbohydrates and carbohydrate conjugates
neg_4818	PA(19:0/PGJ2)	588.004	655.474	623.557	634.805	609.026	702.626	1037.08	1020.68	1032.38	993.703	990.529	1079.6	904.138	859.899	904.503	858.819	913.589	918.753	894.713	990.735	933.226	895.97	959.529	937.368	0.557285	1.04689e-07	1.13156	up	0.49104	4.79081e-07	1.13239	up	0.690406	7.70965e-09	1.21005	up	--	--	--	--	--	--	HMDB0264440	--	--	--	--	--
neg_4831	Paxilline	1916.48	1812.95	1665.22	1680.19	1532.45	1615.69	1180.68	1168.44	1098.68	1143.03	1077.56	1069.23	2595.37	2420.75	2494.37	2402.47	2420.36	2454.95	3626.33	3767.34	3864.01	4056.65	3676.75	3574.66	1.14232	1.70312e-09	1.1502	up	0.532637	3.82521e-06	1.12615	up	-0.601505	5.87101e-05	1.16717	down	C13782	Indole diterpene alkaloid biosynthesis(ko00403);;Biosynthesis of secondary metabolites(ko01110)	--	--	--	--	HMDB0030323	57186-25-1	Organic compounds	Organoheterocyclic compounds	Naphthopyrans	--
neg_4832	microcystin RR	2450.37	2366.11	2161.09	2137.67	2129.42	2211.48	1578.48	1663.9	1458.63	1243.17	1391.02	1450.52	1210.86	1125.82	1141.3	1079.89	1162.88	1083.46	1555.7	1556.14	1436.34	1508.46	1484.41	1570.56	-0.562489	9.79206e-06	1.12528	down	-0.983767	7.81648e-07	1.14915	down	-0.615033	2.44744e-06	1.16608	down	C19995	--	--	--	--	--	HMDB0254705	--	Organic compounds	Organic acids and derivatives	Peptidomimetics	Hybrid peptides
neg_4834	5-Oxoavermectin ''2b'' aglycone	765.959	739.032	962.676	732.588	696.682	819.62	1400.22	1417.44	1236.88	1083.01	1151.04	1208.41	3317.25	3234.89	3204.33	3237.52	2847.03	3074.41	3791.29	4351.1	4536.27	4802.17	4427.27	3490.7	2.42895	7.41625e-06	1.14176	up	2.00376	2.10824e-09	1.15831	up	0.668579	7.05765e-05	1.11488	up	C11954	Biosynthesis of 12-, 14- and 16-membered macrolides(ko00522)	--	--	--	--	--	--	--	--	--	--
neg_4835	2-Ethyl-5-methylfuran	37.991	42.1444	38.9009	36.5567	37.4332	29.7443	126.568	119.536	114.765	125.538	144.858	145.285	114.393	109.507	128.839	106.837	125.265	128.768	86.8596	91.2853	90.9721	76.7267	85.6116	89.0996	1.22449	1.51826e-08	1.14421	up	1.67957	5.26048e-07	1.14896	up	1.80152	2.85e-06	1.20675	up	--	--	--	--	--	--	HMDB0029728	1703-52-2	Organic compounds	Organoheterocyclic compounds	Heteroaromatic compounds	--
neg_4856	Retinoyl-AZT	2199.28	2318.01	1916.44	2022.81	1996.97	1994.46	1474.24	1448.45	1355.83	1333.49	1369.01	1272.58	926.372	847.469	834.557	874.746	906.191	863.318	1056.19	1000.53	1024.87	1044.49	1056.73	1011.55	-1.00688	9.69433e-06	1.14155	down	-1.24479	3.09579e-06	1.14882	down	-0.592815	1.486e-05	1.17198	down	--	--	--	--	--	--	HMDB0257175	--	Organic compounds	Lipids and lipid-like molecules	Prenol lipids	Retinoids
neg_4866	7C-aglycone	709.37	769.207	790.445	667.708	793.818	692.225	478.173	546.389	354.19	396.568	373.755	398.238	405.766	533.144	341.131	445.987	383.832	442.696	643.984	573.671	522.9	506.966	478.973	520.08	-0.446033	0.000138003	1.02714	down	-0.793008	5.45058e-06	1.09881	down	-0.795974	1.26908e-05	1.14942	down	--	--	--	--	--	--	HMDB0004808	51732-61-7	Organic compounds	Lipids and lipid-like molecules	Prenol lipids	Quinone and hydroquinone lipids
neg_4869	PE(16:1(9Z)/0:0)	930.193	933.346	845.222	917.538	1061.51	1014.4	379.935	418.078	400.577	422.926	395.118	475.167	1552.75	1296.28	1463.71	1213.26	1540.66	1492.89	521.251	527.372	490.974	537.952	537.066	577.612	-0.836958	1.03701e-05	1.12661	down	0.586011	9.45727e-05	1.07096	up	-1.19433	1.312e-06	1.20316	down	--	--	LMGP02050010	Glycerophospholipids [GP]	Glycerophosphoethanolamines [GP02]	Monoacylglycerophosphoethanolamines [GP0205]	--	--	--	--	--	--
neg_4877	LysoPC(28:0/0:0)	5563.34	5735.79	5453.87	5649.46	5785.24	5613.22	1931.98	1805.54	1605.11	1825.4	1761.43	1613.04	2415.45	2161.55	2193.6	2158.56	2325.26	2285	3103.13	3013.49	2974.15	3242.53	3047.25	3213.91	-0.86219	4.06557e-12	1.15802	down	-1.3199	2.52043e-13	1.16259	down	-1.68084	1.2042e-13	1.22556	down	--	--	--	--	--	--	HMDB0029206	--	Organic compounds	Lipids and lipid-like molecules	Glycerophospholipids	Glycerophosphocholines
neg_4885	PA(20:1(11Z)/20:5(6E,8Z,11Z,14Z,17Z)-OH(5))	169793	172125	156780	164625	162741	170368	115087	114917	113264	120141	117007	116014	118943	110260	114678	111392	114100	112117	110798	112055	113203	118381	107360	107657	-0.573783	1.63156e-08	1.14594	down	-0.548076	8.43686e-08	1.14983	down	-0.516793	4.34854e-07	1.2118	down	--	--	--	--	--	--	HMDB0264786	--	--	--	--	--
neg_4902	2-[(4S)-4-Amino-5-oxopentyl]guanidine	185.794	187.809	265.112	197.185	161.414	201.762	348.257	343.419	309.121	291.651	270.547	328.852	649.12	601.725	650.059	588.793	641.361	582.622	566.996	593.428	547.293	550.624	519.108	521.69	1.46017	6.05234e-09	1.14656	up	1.63092	1.05248e-09	1.15269	up	0.657871	0.000124603	1.08934	up	--	--	--	--	--	--	HMDB0248581	--	Organic compounds	Organic nitrogen compounds	Organonitrogen compounds	Guanidines
neg_4903	Vernakalant	131.821	110.254	145.69	157.437	100.269	176.315	2.36813e-11	2.36813e-11	4.73379	8.669	4.85143	16.2037	48.1598	35.6549	46.3194	42.0207	47.7986	43.1241	474.521	462.596	499.612	402.679	357.426	370.419	1.64339	9.69824e-06	1.11542	up	-1.64328	0.000427408	1.08088	down	-4.57585	6.4991e-05	1.17953	down	--	--	--	--	--	--	HMDB0259791	--	Organic compounds	Benzenoids	Phenols	Tyrosols and derivatives
neg_4926	PE(P-18:0/PGF1alpha)	24865.2	22572.5	22866.1	22985.9	24117.9	25279.1	6878.41	6101.33	6940.29	8108.92	8100.81	7965.09	11258.6	10138.8	12140.9	11788.9	11755.4	12220.9	6814.24	6946.38	8098.75	8233.46	7537.24	7673.66	-1.65515	3.69107e-09	1.15598	down	-1.04185	5.79578e-09	1.15263	down	-1.69417	2.85067e-10	1.21999	down	--	--	--	--	--	--	HMDB0285370	--	--	--	--	--
neg_4929	(卤)9-HODE	592.664	561.683	872.414	597.051	518.227	617.795	1053.2	1096.55	983.604	934.687	976.118	1053.38	1145.88	1082.97	1214.55	1152.85	1320.07	1154.65	1249.25	1183.52	1246.87	1120.47	1248.81	1267.7	0.960509	1.56517e-05	1.11322	up	0.911238	1.13461e-05	1.09934	up	0.697559	0.000208019	1.11412	up	--	--	--	--	--	--	--	--	--	--	--	--
neg_4930	Linoleic acid	404.92	425.068	431.031	428.233	447.197	487.246	118.529	123.382	119.721	124.006	137.022	126.793	218.128	209.144	215.392	232.447	232.698	236.624	269.219	249.231	250.228	259.761	254.425	304.64	-0.72484	5.48313e-07	1.12399	down	-0.964602	9.77067e-07	1.14597	down	-1.80769	4.43405e-07	1.21914	down	C01595	Linoleic acid metabolism(ko00591);;Biosynthesis of unsaturated fatty acids(ko01040);;Metabolic pathways(ko01100)	LMFA01030120	Fatty Acyls [FA]	Fatty Acids and Conjugates [FA01]	Unsaturated fatty acids [FA0103]	HMDB0000673	60-33-3	Organic compounds	Lipids and lipid-like molecules	Fatty Acyls	Lineolic acids and derivatives
neg_4931	Decylubiquinone	306.289	309.764	463.562	300.643	269.114	323.861	568.595	550.103	530.594	466.751	496.882	548.692	694.945	670.762	733.076	698.614	800.669	722.343	611.403	600.841	641.903	570.397	653.784	615.943	0.90473	3.72029e-05	1.10154	up	1.13061	1.34378e-06	1.12409	up	0.680102	0.000284667	1.09278	up	C15494	--	--	--	--	--	HMDB0250928	--	Organic compounds	Lipids and lipid-like molecules	Prenol lipids	Quinone and hydroquinone lipids
neg_4936	Terpendole G	1086.57	1087.64	959.74	1121.67	966.379	1189.99	202.778	206.981	220.758	124.254	182.7	163.967	454.943	418.094	477.725	451.799	515.765	477.27	3129.01	2932.97	2824.17	2615.69	2767.54	3290.01	1.4534	1.49984e-06	1.14309	up	-1.19761	3.08103e-06	1.14132	down	-2.54138	2.13222e-07	1.21572	down	C20586	Indole diterpene alkaloid biosynthesis(ko00403);;Biosynthesis of secondary metabolites(ko01110)	--	--	--	--	--	--	--	--	--	--
neg_4937	Lucidenic acid C	1463.37	1478.18	1362.91	1445.82	1257.1	1458.77	672.072	663.061	676.595	618.8	615.348	631.644	709.813	708.97	714.298	702.679	704.981	665.52	968.037	944.89	898.543	907.56	918.169	954.659	-0.59838	1.19481e-05	1.12882	down	-1.00917	2.78781e-06	1.15083	down	-1.12657	7.74476e-07	1.21384	down	--	--	--	--	--	--	HMDB0037609	95311-96-9	Organic compounds	Lipids and lipid-like molecules	Prenol lipids	Triterpenoids
neg_4938	Verdamicin	4199.69	4102.75	3828.75	3870.97	3799.45	3993.39	2170.3	2092.96	2016.56	2162.19	2142.63	2020.05	4692.81	4486.4	4598.11	4479.32	5056.85	4773.21	5209.35	5147.67	5160.03	5218.92	5084.34	5404.88	0.392052	1.02744e-07	1.13855	up	0.239228	0.000101408	1.04731	up	-0.916698	4.6353e-08	1.21867	down	--	--	--	--	--	--	HMDB0259789	--	Organic compounds	Organic oxygen compounds	Organooxygen compounds	Carbohydrates and carbohydrate conjugates
neg_4939	(5E)-7-[3,5-Dihydroxy-2-(3-hydroxyoctyl)cyclopentyl]hept-5-enoylcarnitine	14157.7	13949.2	12529.2	13272.4	12120.1	13970.5	4184.27	4214.11	4151.76	3826.6	4028.03	4042.42	4337.06	4306.47	4577.48	4323.34	4429.15	4247.98	5146.66	5071.66	5077.67	4816.45	5207.26	5412.13	-1.38025	1.02452e-06	1.1511	down	-1.60923	1.13509e-06	1.15639	down	-1.71031	8.13135e-07	1.21896	down	--	--	--	--	--	--	HMDB0241879	--	Organic compounds	Lipids and lipid-like molecules	Fatty Acyls	Eicosanoids
neg_4940	Retapamulin	2320.18	2296.76	2347.7	2486.53	2217.97	2475.35	461.551	463.943	482.776	467.48	446.923	448.067	891.976	851.5	887.27	796.157	910.341	861.787	1366.2	1325.37	1325.58	1241.05	1278.81	1436.4	-0.826974	1.62724e-08	1.14769	down	-1.44393	2.15975e-08	1.15957	down	-2.3519	7.72e-08	1.22455	down	--	--	--	--	--	--	HMDB0015386	224452-66-8	Organic compounds	Lipids and lipid-like molecules	Prenol lipids	Diterpenoids
neg_4945	Nodulisporic acid	4357.19	4310.34	3916.79	3963.26	3845.86	4179.6	1063.5	1065.98	1107.53	993.816	1045.5	1060.84	941.437	962.179	1035.82	924.402	1030.58	963.284	1106.2	1074.43	1120.01	1120.14	1189.33	1164.41	-1.85889	2.08753e-07	1.15657	down	-2.06867	1.31784e-07	1.16019	down	-1.95517	2.13001e-07	1.22235	down	--	--	--	--	--	--	HMDB0255694	--	Organic compounds	Lipids and lipid-like molecules	Prenol lipids	Diterpenoids
neg_4962	2,3-Dimethyl-3-hydroxyglutaric acid	393.192	383.882	328.738	371.473	313.395	339.029	508.213	529.991	506.222	483.696	518.628	468.778	443.902	446.495	470.382	494.702	476.766	466.585	578.626	506.678	515.45	504.837	542.596	587.59	0.603456	3.64947e-06	1.0992	up	0.394169	8.09801e-05	1.06784	up	0.501754	7.75066e-06	1.1601	up	--	--	--	--	--	--	HMDB0002025	87764-48-5	Organic compounds	Lipids and lipid-like molecules	Fatty Acyls	Fatty acids and conjugates
neg_4974	10-(3,4-Dimethyl-5-propylfuran-2-yl)decanoylcarnitine	27697.3	27773.3	25149.9	26672.4	24262	26924.8	5175.85	5357.54	5299.88	5165.29	5222.72	4971.36	5448.47	5342.85	5580.7	5463.91	5831.54	5412.32	8163.1	7979.08	7819.59	7715.79	8278.18	8623.02	-1.7059	2.04779e-07	1.15577	down	-2.26028	2.23019e-07	1.16054	down	-2.34502	2.35552e-07	1.22309	down	--	--	--	--	--	--	HMDB0241826	--	Organic compounds	Lipids and lipid-like molecules	Fatty Acyls	Fatty acid esters
neg_4976	4-Chloro-2-nitrobenzylalcohol	8796.79	9252.66	8223.2	8519.74	8341.17	8687.4	7679.95	7350.65	7194.92	7320.11	7099.49	6899.42	5424.71	5017.92	5271.6	5243.34	5318.85	5103.36	5334.35	5365.36	5499.48	5770.22	5117.93	4873.54	-0.697228	1.64954e-08	1.14212	down	-0.723701	2.89696e-07	1.15196	down	-0.251044	3.74941e-05	1.1304	down	--	--	--	--	--	--	HMDB0249542	--	Organic compounds	Organoheterocyclic compounds	Benzoxazoles	--
neg_4977	Gingerglycolipid A	88376.8	87325.1	79835.1	81037.7	78759.9	81415	103483	104257	102611	100202	101006	98521.2	95697.7	92450.9	95244	93894.4	94840	91333.2	95585.3	95054.3	94356.1	96983	93266.6	94654.7	0.19819	0.000421075	1.06013	up	0.181795	0.000517042	1.03762	up	0.296483	1.09609e-05	1.17128	up	--	--	LMGL04010019	Glycerolipids [GL]	Glycosylmonoradylglycerols [GL04]	Glycosylmonoacylglycerols [GL0401]	HMDB0041093	145937-22-0	Organic compounds	Lipids and lipid-like molecules	Glycerolipids	Glycosylglycerols
neg_4983	LysoPG 18:1 (2n isomer)	1.15478e+06	1.18067e+06	1.0539e+06	1.0883e+06	1.04872e+06	1.08892e+06	900404	895510	909316	909230	914435	867366	593421	569503	586520	577952	602167	565837	729678	722265	701783	719941	694201	697291	-0.633202	3.60327e-06	1.14268	down	-0.920344	8.18884e-07	1.15404	down	-0.293842	0.000118554	1.15562	down	--	--	--	--	--	--	--	--	--	--	--	--
neg_4984	Omadacycline	2.16604e+06	2.23727e+06	1.94849e+06	1.98847e+06	1.99129e+06	2.01232e+06	1.69623e+06	1.6961e+06	1.60382e+06	1.54795e+06	1.6034e+06	1.51437e+06	1.13832e+06	1.07962e+06	1.07264e+06	1.11829e+06	1.12098e+06	1.07883e+06	1.3807e+06	1.37798e+06	1.34707e+06	1.37731e+06	1.32716e+06	1.31904e+06	-0.602602	1.26624e-05	1.13502	down	-0.901364	2.33335e-06	1.15009	down	-0.353424	3.17564e-05	1.14072	down	--	--	--	--	--	--	HMDB0255962	--	Organic compounds	Phenylpropanoids and polyketides	Tetracyclines	--
neg_4986	3-hydroxy-3-methyl-Glutaric acid	216.528	211.631	202.476	204.925	204.18	240.707	157.264	147.806	155.645	147.408	161.74	176.548	122.763	115.207	135.028	115.872	134.766	133.901	157.943	150.677	148.493	165.699	158.812	176.29	-0.418678	3.79291e-05	1.06947	down	-0.757258	8.36485e-07	1.12878	down	-0.43611	2.86594e-05	1.13276	down	--	--	--	--	--	--	HMDB0000355	503-49-1	Organic compounds	Lipids and lipid-like molecules	Fatty Acyls	Fatty acids and conjugates
neg_4988	2-Gonen	8734.88	8805.12	8186.51	8628.99	7920.98	8223.59	5856.2	5957.51	6412.49	6059.3	6413.31	6024.39	4344.72	4295	4458.18	4486.29	4631.76	4336.4	6022.56	5766.94	5567.84	5757.11	5901.94	5876.53	-0.533351	9.49393e-07	1.1408	down	-0.927446	1.40991e-07	1.15647	down	-0.459594	4.83766e-07	1.19373	down	--	--	--	--	--	--	HMDB0245136	--	Organic compounds	Lipids and lipid-like molecules	Steroids and steroid derivatives	--
neg_4990	Didanosine	2256.32	2296.16	2123.77	2231.3	2045.2	2118.88	1736.63	1672.82	1820.09	1877.22	1851.24	1749.23	1132.04	1126	1175.14	1176.5	1223.78	1142.27	1460.64	1364.65	1333.99	1339.11	1377.03	1434.92	-0.65346	1.79678e-07	1.14372	down	-0.906024	1.60338e-07	1.15508	down	-0.287855	1.99832e-05	1.13688	down	C06953	--	--	--	--	--	HMDB0015037	69655-05-6	Organic compounds	Nucleosides, nucleotides, and analogues	Purine nucleosides	Purine 2',3'-dideoxyribonucleosides
neg_5013	Sapindoside B	130586	136015	128681	131252	121121	126730	104154	104390	102587	100902	105521	100867	105165	105629	103376	101942	104570	105591	100967	100097	92629.5	91016.1	97606.3	91112.8	-0.433439	2.77185e-07	1.12415	down	-0.30626	2.87851e-05	1.12452	down	-0.324462	1.21233e-05	1.18687	down	--	--	--	--	--	--	--	--	--	--	--	--
neg_5015	PE(20:4(5Z,8Z,11Z,14Z)/LTE4)	163779	168401	149950	149942	142001	146022	140224	132140	126636	118618	125286	115543	125732	127282	119865	121415	120197	122982	119041	124628	107573	112221	109923	111798	-0.425293	4.04569e-05	1.07741	down	-0.319191	0.000520299	1.05877	down	-0.278736	0.000766441	1.02571	down	--	--	--	--	--	--	HMDB0262372	--	--	--	--	--
neg_5016	尾-D-glucopyranosyl-[伪-L-rhamnopyranosyl-(1鈫?)-尾D-glucuronopyranosyl-(1鈫?)]-3尾-hydroxyolean-12-ene28-oate	1.31136e+06	1.34473e+06	1.22937e+06	1.27806e+06	1.2423e+06	1.26634e+06	1.02808e+06	1.0292e+06	1.01823e+06	1.0123e+06	1.03589e+06	977253	1.03778e+06	993901	1.00587e+06	1.01709e+06	1.03859e+06	1.00438e+06	920362	905895	895084	921511	889523	917799	-0.493331	1.01335e-06	1.14769	down	-0.331391	3.49988e-06	1.13492	down	-0.330596	2.27882e-06	1.19467	down	--	--	--	--	--	--	--	--	--	--	--	--
neg_502	N-Ethylglycine	2074.59	2102.46	1726.27	1829.56	1733.43	1857.03	1075.55	1116.38	1178.1	1016.3	1148.04	1133.46	826.068	786.696	931.493	897.076	747.693	796.439	651.755	662.268	768.915	772.947	742.346	640.703	-1.41753	1.84137e-06	1.14123	down	-1.1835	2.45214e-06	1.13815	down	-0.764011	2.78969e-05	1.17899	down	C11735	--	--	--	--	--	HMDB0041945	627-01-0	Organic compounds	Organic acids and derivatives	Carboxylic acids and derivatives	Amino acids, peptides, and analogues
neg_5025	Lucidenic acid A	1450.08	1405.99	1273.65	1389.83	1209.8	1370.71	1178.89	1126.3	1074.32	1066.27	1023.95	1008.09	976.458	904.663	892.745	923.623	977.275	873.216	617.363	676.717	639.499	612.978	602.571	652.582	-1.09128	1.69031e-06	1.14536	down	-0.54597	1.32893e-05	1.11493	down	-0.322425	0.000203441	1.086	down	--	--	--	--	--	--	HMDB0037611	95311-94-7	Organic compounds	Lipids and lipid-like molecules	Prenol lipids	Sesquiterpenoids
neg_5029	Tridecanedioylcarnitine	203.74	257.569	230.006	226.061	201.716	220.618	470.743	445.904	422.141	442.639	470.874	439.369	1289.78	1223.51	1245.47	1310.48	1266.67	1281.35	786.569	780.018	753.351	731.325	717.753	790.247	1.76688	9.20889e-11	1.1574	up	2.50735	4.71275e-13	1.16372	up	1.00658	2.56798e-09	1.21208	up	--	--	--	--	--	--	HMDB0241347	--	Organic compounds	Lipids and lipid-like molecules	Fatty Acyls	Fatty acid esters
neg_5031	Ornithylamphotericin methyl ester	97881.2	98524.8	89524	88602.2	89930.5	88696.2	46845.2	44915.8	45058.9	48744.2	46159.3	44537.8	38259.1	35330.9	35389.9	36976.4	36757.2	36072.5	39813.5	41295.3	42627	44165.2	38308.2	38963.9	-1.17389	3.7016e-08	1.15221	down	-1.33817	3.15459e-07	1.15766	down	-1.00166	3.69156e-07	1.21599	down	--	--	--	--	--	--	HMDB0257541	--	Organic compounds	Phenylpropanoids and polyketides	Macrolides and analogues	--
neg_5032	Caspofungin	2077.95	2047.85	1935.41	1927.11	1793.77	1942.32	960.102	995.33	1119.45	1214.61	1100.55	1103.17	825.705	776.153	970.304	889.196	904.022	902.199	792.413	853.784	879.346	966.878	817.081	797.918	-1.19885	6.36228e-09	1.15058	down	-1.15431	6.66041e-09	1.15278	down	-0.852514	2.59956e-08	1.20326	down	--	--	--	--	--	--	HMDB0014661	179463-17-3	Organic compounds	Organic acids and derivatives	Carboxylic acids and derivatives	Amino acids, peptides, and analogues
neg_5036	4-Phenyl-1-(3-(tetrahydro-2-furyl)propyl)isonipecotic acid ethyl ester	3196.2	3218.81	2945.63	2921.01	2898.29	3003.47	364.319	364.799	365.407	352.485	345.66	341.314	1072.88	1032.77	1022.55	1014.01	1021.47	999.926	2580.68	2586.04	2547.84	2520.69	2470.4	2537.07	-0.254502	0.000205236	1.08258	down	-1.56078	2.00218e-07	1.16	down	-3.091	7.79625e-08	1.22476	down	--	--	--	--	--	--	HMDB0258665	--	Organic compounds	Organoheterocyclic compounds	Piperidines	Phenylpiperidines
neg_5037	n-Methyl-2-phenyl-n-[(5r,7s,8s)-7-(pyrrolidin-1-yl)-1-oxaspiro[4.5]dec-8-yl]acetamide	106.418	136.216	110.295	115.374	113.352	121.87	35.3007	52.9794	45.208	49.7822	35.5846	47.159	207.669	210.424	207.625	222.733	189.95	187.812	794.49	835.994	827.085	823.313	717.697	813.564	2.77401	6.39479e-08	1.15764	up	0.801535	2.96171e-07	1.12914	up	-1.4031	2.58746e-07	1.19689	down	--	--	--	--	--	--	HMDB0259370	--	Organic compounds	Benzenoids	Benzene and substituted derivatives	Phenylacetamides
neg_504	gamma-amino-gamma-cyanobutanoic acid	289.126	283.69	270.818	281.197	279.48	285.462	146.659	152.368	149.665	148.761	168.399	146.351	179.07	163.727	186.079	181.335	192.189	174.808	342.726	345.063	354.053	358.088	352.16	365.356	0.325496	3.06361e-08	1.14134	up	-0.649533	1.00883e-08	1.15245	down	-0.889401	1.22527e-10	1.22109	down	--	--	--	--	--	--	--	--	--	--	--	--
neg_5042	Cortolone	41.6518	43.7213	33.1168	30.4673	50.9154	50.7071	17.8854	20.8249	27.3279	20.6463	23.4676	5.57174	97.3263	80.713	106.049	91.9222	102.628	87.4602	173.272	197.902	177.581	189.336	172.639	173.784	2.11371	4.15235e-10	1.15294	up	1.17578	1.6666e-06	1.11135	up	-1.11458	0.000720858	1.0285	down	C05481	--	LMST02030227	Sterol Lipids [ST]	Steroids [ST02]	C21 steroids (gluco/mineralocorticoids, progestogins) and derivatives [ST0203]	HMDB0003128	516-42-7	Organic compounds	Lipids and lipid-like molecules	Steroids and steroid derivatives	Hydroxysteroids
neg_5046	PG(18:3(6Z,9Z,12Z)/PGE2)	5446.41	5518.42	5655.25	6003.8	5291.8	5342.42	4084.83	4006.36	4971.59	4756.5	4619.8	4019.79	6634.26	6069.82	6179.27	6409.88	6739.8	6195.62	7422.1	7448	7494.2	7330.35	6375.96	7608.55	0.393239	3.84563e-05	1.08286	up	0.200948	0.000298393	1.00578	up	-0.329955	0.000461538	1.0685	down	--	--	--	--	--	--	HMDB0269307	--	--	--	--	--
neg_5057	MG(PGF2alpha/0:0/0:0)	2031.03	2115.38	1757.66	1845.87	1747.8	1715.43	649.53	643.618	676.098	727.778	753.814	643.016	530.113	477.041	537.967	597.912	620.159	550.334	620.961	620.472	636.069	622.285	634.006	660.169	-1.56342	8.10246e-06	1.14476	down	-1.75876	1.75804e-06	1.1483	down	-1.45366	3.75942e-06	1.20641	down	--	--	--	--	--	--	HMDB0260478	--	--	--	--	--
neg_506	DL-Asparagine	1055.58	1024.14	963.694	1045.11	971.325	970.789	734.357	745.258	795.022	787.671	807.769	778.901	831.291	798.092	859.542	834.304	832.254	785.976	848.44	868.182	904.383	902.883	863.611	858.948	-0.200972	0.000153592	1.05233	down	-0.287376	1.15196e-05	1.09936	down	-0.3754	1.4711e-06	1.18103	down	--	--	--	--	--	--	HMDB0251512	--	Organic compounds	Organic acids and derivatives	Carboxylic acids and derivatives	Amino acids, peptides, and analogues
neg_5063	LysoPE(22:2(13Z,16Z)/0:0)	18030.3	18325.8	16159.6	15852.9	16072.6	16148.3	3991.84	3990.71	3865.4	3978.21	4056.2	3583.84	3763.53	3539.89	3694.71	3703.38	3639.08	3500.66	4344.88	4566.06	4452.32	4593.1	4146.98	4300.57	-1.92966	7.80449e-07	1.15409	down	-2.20335	7.61809e-07	1.15806	down	-2.09982	6.31708e-07	1.21997	down	--	--	--	--	--	--	HMDB0011522	--	Organic compounds	Lipids and lipid-like molecules	Glycerophospholipids	Glycerophosphoethanolamines
neg_5067	LIPC 18:0;3	269.436	238.458	243.42	195.606	185.597	214.04	119.097	110.976	109.366	143.321	93.8651	47.1742	75.0258	61.9946	38.9851	73.3279	62.9396	62.0474	88.6244	70.0631	55.2611	80.8396	65.0698	48.6957	-1.72068	1.03153e-05	1.1157	down	-1.84693	1.24152e-05	1.12413	down	-1.11012	6.65712e-05	1.1055	down	--	--	--	--	--	--	--	--	--	--	--	--
neg_5077	Kaurenoic acid methyl ester	846.311	850.157	777.431	788.962	746.301	791.04	969.936	968.265	980.786	976.315	959.082	897.795	1080.01	966.146	1012.52	998.117	1003.47	928.113	1497	1493.74	1454.49	1440.3	1428.84	1414.96	0.862777	6.28902e-11	1.15568	up	0.31907	2.78403e-05	1.0724	up	0.261014	2.67365e-05	1.13348	up	--	--	--	--	--	--	HMDB0036729	41473-15-8	Organic compounds	Lipids and lipid-like molecules	Prenol lipids	Diterpenoids
neg_5079	Janthitrem F	218.72	220.915	249.362	247.502	182.061	254.355	334.681	334.931	306.823	344.374	291.676	302.802	1375.29	1329.72	1410.19	1400.05	1251.77	1283.29	2410.15	2546.5	2611.11	2707.44	2714.26	2412.58	3.48781	5.65897e-08	1.15845	up	2.5518	3.43423e-09	1.16095	up	0.480319	0.000107234	1.0982	up	--	--	--	--	--	--	HMDB0030530	90986-52-0	Organic compounds	Organoheterocyclic compounds	Naphthopyrans	--
neg_5085	Tylosin	33.0981	46.2338	48.703	34.5646	47.3412	48.5323	362.909	396.911	324.245	363.88	317.796	389.104	644.585	654.1	581.216	601.626	654.367	648.237	8313.14	8392.31	8658.33	8642.61	8555.79	8647.74	7.63027	3.1833e-10	1.16152	up	3.87188	2.68205e-08	1.16204	up	3.0595	1.06878e-06	1.21649	up	C01457	Biosynthesis of 12-, 14- and 16-membered macrolides(ko00522);;Type I polyketide structures(ko01052);;Metabolic pathways(ko01100);;Biosynthesis of secondary metabolites(ko01110)	LMPK04000004	Polyketides [PK]	Macrolides and lactone polyketides [PK04]	--	HMDB0034108	1401-69-0	Organic compounds	Organic oxygen compounds	Organooxygen compounds	Carbohydrates and carbohydrate conjugates
neg_5086	12-[Methyl-(4-nitro-2,1,3-benzoxadiazol-7-yl)amino]octadecanoic acid	299.483	321.944	249.195	235.453	274.402	254.977	357.327	354.488	330.844	339.627	348.767	327.142	505.137	474.174	476.784	480.883	483.789	482.122	3413.96	3364.99	3303.05	3057.87	3073.44	3432.54	3.58646	4.87554e-08	1.15877	up	0.827799	4.85613e-06	1.13991	up	0.331689	0.00222323	1.03211	up	--	--	--	--	--	--	HMDB0255480	--	Organic compounds	Lipids and lipid-like molecules	Fatty Acyls	Fatty acids and conjugates
neg_5093	N-Docosahexaenoyl Valine	8.81084	29.1846	20.4455	23.7032	13.8804	21.2197	121.563	136.064	108.82	96.3595	105.272	101.784	123.363	116.557	128.013	122.518	127.12	121.27	69.7153	60.5197	52.3974	54.7004	69.9344	74.1701	1.70193	4.03999e-06	1.1011	up	2.65575	1.49698e-09	1.15857	up	2.51435	1.71185e-06	1.19618	up	--	--	--	--	--	--	HMDB0242025	--	--	--	--	--
neg_5095	Gitoxigenin	599.387	600.233	553.144	552.685	556.557	551.76	467.861	396.901	327.755	349.129	341.16	285.685	2236.49	1882.12	2058.07	1940.8	2232.78	2158.63	917.82	961.403	865.941	920.122	866.609	1034.32	0.705333	8.03316e-06	1.12881	up	1.87352	1.30504e-06	1.15564	up	-0.654673	0.000210471	1.13183	down	--	--	LMST01120003	Sterol Lipids [ST]	Sterols [ST01]	Cardanolides and derivatives [ST0112]	HMDB0252730	--	Organic compounds	Lipids and lipid-like molecules	Steroids and steroid derivatives	Steroid lactones
neg_5096	3-dehydrocholate	270.851	333.908	214.916	234.103	250.093	296.852	148.089	79.3486	106.318	130.385	103.385	92.4736	3092.59	3035.46	2803.45	2882.18	3023.97	3009.28	18030.2	17635	17072.5	16698.9	17077.2	18076.5	6.02988	7.14241e-09	1.16087	up	3.47888	4.4889e-10	1.16314	up	-1.27819	6.023e-05	1.13428	down	--	--	--	--	--	--	HMDB0304121	--	Organic compounds	Lipids and lipid-like molecules	Steroids and steroid derivatives	Bile acids, alcohols and derivatives
neg_5097	Pubescenol	2996.62	3079.62	2709.45	2843.47	2749.43	3346.85	684.48	794.103	619.402	839.894	705.028	862.461	18971.2	15764.9	17851.9	16571.5	19832.6	18652	3626.19	3754.93	3786.92	3746.84	3596.15	4016.65	0.345877	9.39723e-05	1.05777	up	2.60238	1.57128e-06	1.15494	up	-1.9761	2.90657e-07	1.21387	down	--	--	LMPR0104300001	Prenol Lipids [PR]	Isoprenoids [PR01]	C20 isoprenoids (diterpenes) [PR0104]	HMDB0030085	90685-93-1	Organic compounds	Lipids and lipid-like molecules	Steroids and steroid derivatives	Steroid lactones
neg_510	N-Carboxyethyl-纬-aminobutyric acid	5860.6	5771.89	4884.7	5207	4782.55	5220.36	3370.95	3463.68	3465.51	3040.56	3409.01	3400.84	2619.63	2610.28	2829.05	2706.75	2370.85	2466.04	2185.38	2310.3	2550.25	2524.94	2449.76	2119.53	-1.16592	2.4829e-06	1.13688	down	-1.02393	5.60953e-06	1.13597	down	-0.654896	4.41774e-05	1.17032	down	--	--	--	--	--	--	HMDB0002201	4386-03-02	Organic compounds	Organic acids and derivatives	Carboxylic acids and derivatives	Amino acids, peptides, and analogues
neg_5120	Cholylproline	6389.51	6636.96	5336.1	5657.06	5744.72	5704.44	10523.8	10621.4	10740.6	9584.2	10948.8	9331.57	9840.92	9644.35	8794.25	8969.74	9481.45	9647.62	8444.46	8136.21	7845.91	7850.76	8220.88	7894.52	0.448241	2.18071e-05	1.10348	up	0.66859	1.57982e-07	1.13309	up	0.799896	3.19288e-07	1.19224	up	--	--	--	--	--	--	HMDB0242385	--	--	--	--	--
neg_5125	Avermectin A1a aglycone	8531.64	8667.7	7628.06	8201.65	8065.7	8247.37	3092.56	2973.67	3079.29	3009.03	3072.98	3006.94	2901.09	2706.71	2917.22	2821.73	2778.51	2711.94	3625.08	3731.01	3571.73	3601.1	3475.07	3762.26	-1.18073	1.44866e-07	1.15526	down	-1.55117	8.60555e-08	1.16018	down	-1.43615	2.62816e-07	1.22239	down	C11980	Biosynthesis of 12-, 14- and 16-membered macrolides(ko00522);;Metabolic pathways(ko01100);;Biosynthesis of secondary metabolites(ko01110)	--	--	--	--	--	--	--	--	--	--
neg_5132	PC(P-18:0/5-iso PGF2VI)	6239.86	6088.66	5018.42	5427.23	6107.46	5761.82	2840.15	2709.19	2503.57	2838.81	2817.09	2783.73	2594.83	2453.32	2504.26	2594.09	2542.14	2646.92	2606.33	2700.49	2788.18	2803.08	2673.12	2899.28	-1.0727	1.02391e-05	1.138	down	-1.1757	1.05599e-05	1.14365	down	-1.07077	7.61061e-06	1.20123	down	--	--	--	--	--	--	HMDB0289573	--	--	--	--	--
neg_5133	PS(16:0/22:1(13Z))	155534	163834	129995	147951	148058	144916	95487.5	90064.4	89170.2	88852.7	92343.2	90898.3	92014	86326.3	85284.4	86565.1	89441.7	88323.4	90573.1	90745	88479.1	86530.7	88584.5	93254.3	-0.72622	3.40547e-05	1.12615	down	-0.753858	2.77626e-05	1.13043	down	-0.703217	3.67983e-05	1.1875	down	--	--	--	--	--	--	HMDB0112350	--	Organic compounds	Lipids and lipid-like molecules	Glycerophospholipids	Glycerophosphoserines
neg_515	(-)-trans-3,4-Dihydro-4,8-dihydroxy-3-methyl-1H-2-benzopyran-1-one	11467.7	11464.3	11175.3	11557.1	11607.1	11236.1	13589.3	13310	12969.4	13233.8	13650.5	13127.4	7680.12	7180.63	7353.23	7685.43	8026.32	7334.36	5134.8	4842.09	4735.78	4553.64	4476.17	5193.92	-1.24338	3.52967e-11	1.15928	down	-0.598024	5.52809e-09	1.15662	down	0.221577	2.05848e-07	1.20026	up	--	--	--	--	--	--	HMDB0030765	70287-70-6	Organic compounds	Organoheterocyclic compounds	Benzopyrans	2-benzopyrans
neg_5156	Veatchine	268.752	265.359	241.25	235.929	222.863	241.228	334.51	311.279	301.961	287.226	315.568	310.163	834.777	775.411	778.438	756.173	757.803	771.638	674.17	716.224	684.013	687.849	689.398	667.739	1.48134	9.02052e-13	1.15901	up	1.66364	1.12123e-10	1.16112	up	0.334763	6.10804e-05	1.10903	up	C06092	Diterpenoid biosynthesis(ko00904)	--	--	--	--	--	--	--	--	--	--
neg_516	Galactonic acid	4198.76	4275.81	3976.55	4231.92	4183.38	4072.37	4766.43	4675.72	4352.62	4476.15	4659.94	4425.99	2760.04	2550.51	2593.33	2701.07	2988.28	2662.79	1572.68	1472.44	1437.97	1377.9	1389.24	1564.35	-1.50043	2.10057e-12	1.1593	down	-0.617417	1.67095e-08	1.14808	down	0.133511	0.00080229	1.03688	up	--	--	--	--	--	--	HMDB0000565	13382-27-9	Organic compounds	Organic acids and derivatives	Hydroxy acids and derivatives	Medium-chain hydroxy acids and derivatives
neg_5166	ROCCELLIC ACID	42.4945	55.3388	46.9754	43.5991	44.3447	53.7981	649.098	647.643	633.781	599.94	685.46	666.545	69.8659	75.956	74.5998	71.8686	84.4568	71.365	152.51	139.436	140.739	141.609	150.583	162.572	1.63088	7.97723e-09	1.15132	up	0.645069	5.95072e-06	1.0931	up	3.76011	2.47902e-08	1.22517	up	--	--	--	--	--	--	--	--	--	--	--	--
neg_5167	2,3-dinor-8-iso-PGF2a	4343.11	4274.25	4625.36	3880.33	3586.59	4205.87	3502.27	3618.83	3448.77	3003.58	3037.12	3353.02	6412.8	6014.63	5840.67	5855.83	6569.34	5986.62	9150.94	9285.99	8524.62	7734.24	8598.01	8801.49	1.06411	6.61766e-08	1.14206	up	0.557945	1.92241e-06	1.11097	up	-0.319673	0.00145657	1.00809	down	--	--	--	--	--	--	--	--	--	--	--	--
neg_5168	Arachidonoyl Serinol	111.531	121.027	118.699	112.611	84.7653	100.058	199.507	201.013	196.354	197.451	195.954	200.409	235.661	226.434	204.806	227.087	207.409	240.439	209.242	190.981	196.171	187.185	218.876	218.917	0.912899	2.99931e-07	1.12346	up	1.04861	6.25755e-08	1.13717	up	0.876193	1.13438e-05	1.20444	up	--	--	LMFA08020072	Fatty Acyls [FA]	Fatty amides [FA08]	N-acyl amines [FA0802]	HMDB0013650	183718-70-9	Organic compounds	Lipids and lipid-like molecules	Fatty Acyls	Fatty amides
neg_5169	Loganin	71.4871	81.7343	73.984	79.7338	76.48	87.7473	54.2397	53.0366	67.7581	59.3322	63.5193	53.1659	136.693	123.808	144.821	131.323	158.799	131.788	164.197	168.576	181.889	175.675	165.397	190.334	1.15067	4.95047e-08	1.14709	up	0.812057	1.2596e-05	1.11632	up	-0.424553	0.000177927	1.07795	down	C01433	Metabolic pathways(ko01100);;Biosynthesis of secondary metabolites(ko01110)	LMPR0102070001	Prenol Lipids [PR]	Isoprenoids [PR01]	C10 isoprenoids (monoterpenes) [PR0102]	HMDB0247827	--	Organic compounds	Lipids and lipid-like molecules	Prenol lipids	Terpene glycosides
neg_5172	Avermectin A2b aglycone	624.136	606.681	547.106	544.378	503.123	543.112	694.331	667.222	640.96	618.302	711.679	672.727	867.098	780.362	850.349	818.975	897.998	823.966	690.74	689.371	677.67	666.481	678.271	686.807	0.279746	0.00103647	1.04112	up	0.580943	6.23366e-07	1.12082	up	0.24976	0.00120091	1.01119	up	C11956	Biosynthesis of 12-, 14- and 16-membered macrolides(ko00522)	--	--	--	--	--	--	--	--	--	--
neg_5177	PI(16:0/PGF1alpha)	368.648	420.174	480.371	390.648	544.427	385.226	826.796	850.634	786.022	887.332	857.822	759.041	822.79	720.667	811.517	827.98	739.958	693.732	811.367	739.193	793.434	914.616	777.861	719.486	0.877065	3.55938e-06	1.09775	up	0.834175	3.80652e-06	1.10261	up	0.939893	9.74474e-07	1.1849	up	--	--	--	--	--	--	HMDB0276124	--	--	--	--	--
neg_5180	Santowhite	1052.23	1009.01	1018.22	985.652	773.382	1010.46	180.38	187.662	161.595	142.634	139.627	145.305	732.847	723.263	723.259	697.581	732.425	696.786	3844.39	3805.73	3647.24	3553.38	3833.26	3823.93	1.94418	2.18203e-12	1.15892	up	-0.441776	0.00136827	1.03741	down	-2.61128	3.29151e-06	1.21181	down	--	--	--	--	--	--	HMDB0247522	--	Organic compounds	Benzenoids	Benzene and substituted derivatives	Diphenylmethanes
neg_5202	SM(d17:1/20:5(7Z,9Z,11E,13E,17Z)-3OH(5,6,15))	242376	249446	222518	228831	232957	228063	398501	389732	376640	408630	397778	385012	299807	277066	279359	279440	287299	282262	193555	193837	196752	203566	180875	184145	-0.284684	1.65719e-05	1.07858	down	0.280228	3.53322e-06	1.10458	up	0.746779	2.28987e-10	1.21854	up	--	--	--	--	--	--	HMDB0290383	--	--	--	--	--
neg_5216	纬-Solanine	2948.4	2922.73	2393.04	2733.25	2226.5	2712.4	540.151	539.007	429.124	456.518	494.601	476.046	478.512	482.952	459.881	423.175	474.74	450.485	893.004	984.891	937.819	952.958	968.048	947.668	-1.48724	2.48108e-05	1.13469	down	-2.52449	7.65316e-06	1.14848	down	-2.44066	6.32453e-06	1.20935	down	--	--	--	--	--	--	--	--	--	--	--	--
neg_522	N6-Methyl-2'-deoxyadenosine	23232	23723.9	20325.9	21576.4	19392.7	20715.9	15181.6	15108	14733.2	13612.4	14955	14400.6	14505.6	13774.9	14817	14479	13483.9	13725	15737.5	16008.6	16653.4	16422.8	16216.9	14971.2	-0.425739	0.000248316	1.07053	down	-0.60511	5.39865e-05	1.11223	down	-0.551576	7.23496e-05	1.16257	down	C03795	--	--	--	--	--	HMDB0255300	--	Organic compounds	Nucleosides, nucleotides, and analogues	Purine nucleosides	Purine 2'-deoxyribonucleosides
neg_5241	(卤)19,20-DiHDPA	757.628	718.36	679.052	687.679	613.654	697.379	812.301	823.803	763.266	814.38	824.337	768.178	1013.72	934.568	970.678	950.317	974.268	966.02	1803.19	1806.89	1728.04	1788.52	1760.18	1833.72	1.36789	2.6685e-12	1.159	up	0.484016	1.97299e-06	1.12864	up	0.210501	0.00128428	1.02654	up	--	--	--	--	--	--	--	--	--	--	--	--
neg_5243	Psychosine	490.589	513.701	480.713	488.402	460.333	522.862	116.258	93.1741	61.7492	64.2567	68.576	70.0849	174.208	155.186	183.308	165.835	216.231	191.033	290.189	298.137	293.739	293.224	295.217	345.651	-0.70305	3.65979e-08	1.13681	down	-1.44518	3.07004e-10	1.15545	down	-2.64068	1.89275e-11	1.22197	down	C01747	Sphingolipid metabolism(ko00600)	LMSP07000001	Sphingolipids [SP]	Basic glycosphingolipids [SP07]	--	HMDB0000648	2238-90-6	Organic compounds	Lipids and lipid-like molecules	Sphingolipids	Glycosphingolipids
neg_525	Gemcitabine	6715.93	7527.09	5943.86	6392.28	6198.1	6115.51	3572.45	3669.65	3582.84	3122.91	3353.88	3441.02	1688.53	1747.53	1870.44	1688.93	1627.73	1767.47	2527.21	2465.89	2611.48	2490.41	2662.89	2599.41	-1.34058	1.11258e-05	1.14134	down	-1.90422	3.9701e-06	1.15057	down	-0.906894	1.53129e-05	1.18814	down	C07650	--	--	--	--	--	HMDB0014584	95058-81-4	Organic compounds	Nucleosides, nucleotides, and analogues	Pyrimidine nucleosides	Pyrimidine 2'-deoxyribonucleosides
neg_5256	Fluoro-beta-alanine	4841.75	4778.07	4402.22	4605.24	4207.91	4625.83	1652.29	1665.51	1586.45	1582.3	1594.97	1528.47	1548.74	1480.19	1440	1426.44	1460.19	1494.54	2093.07	2099.73	2066.92	2040.68	2033.8	2006.81	-1.15393	1.02517e-06	1.15319	down	-1.63362	2.80317e-07	1.15919	down	-1.51478	2.86018e-07	1.22097	down	--	--	--	--	--	--	HMDB0252366	--	Organic compounds	Organic acids and derivatives	Carboxylic acids and derivatives	Amino acids, peptides, and analogues
neg_526	Thiamin monophosphate	2579.14	2717.54	2345.42	2584.22	2281.03	2249.66	1634.89	1664.67	1647.98	1498.56	1582.17	1657.19	672.646	721.791	753.652	798.873	740.491	742.417	1216.73	1125.25	1119.3	1136.31	1226.46	1238.02	-1.06324	5.50588e-06	1.13906	down	-1.73606	1.77863e-06	1.15246	down	-0.607507	4.70831e-05	1.17259	down	C01081	Thiamine metabolism(ko00730);;Metabolic pathways(ko01100);;Biosynthesis of cofactors(ko01240)	--	--	--	--	HMDB0002666	495-23-8	Organic compounds	Organoheterocyclic compounds	Diazines	Pyrimidines and pyrimidine derivatives
neg_5262	4-Fluorocyclohexadiene-cis,cis-1,2-diol-1-carboxylate	458.859	432.095	428.574	411.833	427.177	355.738	23.8683	23.0259	38.5218	40.3433	33.2729	21.0456	53.2996	43.6308	22.654	35.9171	41.0276	28.8641	130.401	103.467	114.965	129.005	107.478	92.7293	-1.89069	2.87328e-07	1.14773	down	-3.47963	2.29038e-07	1.15609	down	-3.80345	4.01188e-07	1.21908	down	C16480	Fluorobenzoate degradation(ko00364);;Metabolic pathways(ko01100);;Microbial metabolism in diverse environments(ko01120);;Degradation of aromatic compounds(ko01220)	--	--	--	--	--	--	--	--	--	--
neg_5265	11-deoxy-PGE2	111.873	87.3658	74.8409	78.7595	96.1588	72.5614	642.062	626.421	642.416	746.058	767.426	642.46	275.386	298.329	319.026	320.681	373.435	334.398	274.675	290.449	285.461	312.5	283.801	348.579	1.78346	2.26883e-07	1.14143	up	1.88115	1.10515e-06	1.14196	up	2.96301	1.00677e-06	1.21602	up	--	--	LMFA03010061	Fatty Acyls [FA]	Eicosanoids [FA03]	Prostaglandins [FA0301]	--	--	--	--	--	--
neg_5266	15(R)-PGF2伪	1277.19	1152.83	1127.66	1124.84	1090.88	1118.7	4536.67	4607.65	4326.09	4743.73	4863.45	4130.8	2108.15	2204.52	2081.75	2195.57	2392.14	2176.78	2040.68	2196.07	2134.92	2115.8	2021.67	2224.92	0.88568	1.10908e-09	1.15083	up	0.933026	2.84328e-08	1.15046	up	1.98104	2.18106e-07	1.22069	up	--	--	--	--	--	--	--	--	--	--	--	--
neg_5269	Modithromycin	11354.2	11354.7	11395.3	12787.2	10820.4	11701.6	19447.3	18722.3	19865.6	20530.6	20625.7	16834.2	35912.1	32134.1	30927.3	31501.8	31954.9	31163	27375.4	27949.6	27265.2	28759.1	25608.8	26897.5	1.23914	6.00703e-10	1.15579	up	1.47974	1.31848e-07	1.15642	up	0.74116	5.24586e-06	1.1878	up	--	--	--	--	--	--	HMDB0254824	--	Organic compounds	Organic oxygen compounds	Organooxygen compounds	Carbohydrates and carbohydrate conjugates
neg_5290	Auberganol	721.367	723.538	662.465	677.575	679.902	655.098	1240.29	1206.85	1176.56	1236.6	1220.95	1167.44	520.835	491.605	548.049	532.311	538.265	526.241	4291.52	4369.74	4327.29	4519.66	4208.43	4401.45	2.66435	4.63799e-10	1.16096	up	-0.383931	1.85161e-06	1.12066	down	0.815099	3.82461e-11	1.22098	up	--	--	--	--	--	--	HMDB0039715	102490-02-8	Organic compounds	Lipids and lipid-like molecules	Prenol lipids	Sesquiterpenoids
neg_5292	Rockogenin	114.023	118.792	92.9549	98.8991	80.052	72.3009	422.057	517.44	381.54	391.515	358.356	429.347	1171.59	930.834	1176.01	1064.97	814.451	1037.48	371.574	406.685	425.559	425.045	391.396	388.882	2.06182	2.08982e-10	1.15343	up	3.42449	1.26121e-05	1.14367	up	2.11538	1.00694e-05	1.19449	up	--	--	LMST01080017	Sterol Lipids [ST]	Sterols [ST01]	Spirostanols and derivatives [ST0108]	HMDB0033769	16653-52-4	Organic compounds	Organoheterocyclic compounds	Diazanaphthalenes	Benzodiazines
neg_5294	Ilmofosine	500052	506380	455664	474413	469769	480642	229394	229099	224642	235079	233064	223242	182714	175602	179124	181569	185077	179689	234644	234017	231721	236890	227625	250038	-1.02879	3.34869e-08	1.15519	down	-1.41347	1.165e-07	1.16089	down	-1.0706	1.69211e-07	1.22145	down	--	--	--	--	--	--	HMDB0253400	--	Organic compounds	Organic nitrogen compounds	Organonitrogen compounds	Quaternary ammonium salts
neg_531	Tetraphyllin B sulfate	504.372	611.166	502.331	505.818	444.58	379.118	324.892	367.328	328.439	296.454	271.672	294.564	72.0407	85.1473	91.5637	94.8646	100.696	111.235	78.498	79.931	79.4324	75.3712	104.087	82.6832	-2.55943	3.94648e-05	1.12846	down	-2.40745	3.90398e-05	1.12926	down	-0.646136	0.00139049	1.04774	down	--	--	--	--	--	--	HMDB0038486	85758-30-1	Organic compounds	Organic oxygen compounds	Organooxygen compounds	Carbohydrates and carbohydrate conjugates
neg_5311	Spermine NONOate	4915.06	5009.89	4549.52	4712.62	4556.36	4804.27	4051.95	4019.6	3941.15	3976.16	4010.79	3944.74	2408.57	2214.44	2306.22	2328.69	2313.78	2292.57	2338.7	2389.85	2276.28	2295.61	2293.83	2351.89	-1.03351	2.08953e-07	1.15579	down	-1.042	7.08389e-08	1.15861	down	-0.253687	0.000106972	1.16765	down	--	--	--	--	--	--	HMDB0258418	--	Organic compounds	Organic nitrogen compounds	Organonitrogen compounds	Quaternary ammonium salts
neg_5312	Siderol	387.679	402.022	343.764	378.954	331.346	351.168	677.106	665.9	611.453	649.38	628.205	628.412	235.077	217.004	207.865	239.565	233.124	222.886	565.188	525.72	521.677	554.561	525.575	556.855	0.566075	5.03037e-07	1.12749	up	-0.69533	1.11325e-05	1.122	down	0.814595	6.24309e-09	1.20942	up	--	--	--	--	--	--	HMDB0034944	19885-22-4	Organic compounds	Lipids and lipid-like molecules	Prenol lipids	Diterpenoids
neg_5313	16,16-dimethyl-PGA1	768.442	786.648	692.717	687.375	663.557	675.798	1293.89	1208.62	1138.38	1181.76	1151.95	1139.92	534.72	526.316	539.658	568.659	548.077	538.254	998.303	1006.86	973.633	1011.72	1000.81	944.468	0.473671	5.23396e-06	1.12198	up	-0.392807	0.000291349	1.0785	down	0.734999	5.26697e-08	1.20014	up	--	--	LMFA03010085	Fatty Acyls [FA]	Eicosanoids [FA03]	Prostaglandins [FA0301]	--	--	--	--	--	--
neg_5315	Brincidofovir	1.72682e+06	1.74888e+06	1.59016e+06	1.63102e+06	1.60261e+06	1.63704e+06	870884	858240	840086	882152	859675	820027	666445	623523	628723	628438	650283	625525	832304	845542	817347	861013	792203	828120	-0.997601	6.71266e-08	1.15499	down	-1.37806	5.78493e-08	1.16057	down	-0.953483	1.04956e-07	1.21997	down	--	--	--	--	--	--	HMDB0249384	--	Organic compounds	Organoheterocyclic compounds	Diazines	Pyrimidines and pyrimidine derivatives
neg_5324	ent-6R,16bOH,17-Trihydroxy-7-oxo-6,7-seco-19,6-kauranolide 6-O-glucoside	29718.6	29034.8	26628.5	27769.5	26687.4	28698.5	48700.1	48608.8	48203.5	49075	47887.6	48496.8	43297.3	42686.4	44064.1	43700.1	44085.4	43626.2	69340.6	70397.2	69920.6	71589.4	71572.6	69610.9	1.32565	9.98821e-14	1.1605	up	0.63352	4.17132e-08	1.15725	up	0.787811	2.30534e-08	1.2233	up	--	--	--	--	--	--	HMDB0038546	132242-50-3	Organic compounds	Lipids and lipid-like molecules	Prenol lipids	Terpene glycosides
neg_5329	Hydroxymethyl hydrogen carbonate	413.699	454.159	411.146	434.597	359.241	393.986	503.488	502.272	529.195	476.454	479.924	510.928	284.781	268.33	293.915	281.176	308.962	259.925	229.612	226.028	218.728	218.247	241.359	222.542	-0.862751	1.64865e-05	1.13053	down	-0.539595	3.88942e-05	1.09145	down	0.283393	0.00041441	1.07335	up	--	--	--	--	--	--	HMDB0245465	--	Organic compounds	Organic acids and derivatives	Organic carbonic acids and derivatives	Carbonic acid monoesters
neg_5331	Allixin	385.811	368.752	369.288	403.778	357.551	391.888	118.423	96.5435	73.4616	79.1519	49.33	81.0017	127.485	116.958	121.571	102.354	128.823	128.315	5115.02	5148.64	4848.48	5184.85	4870.02	4979.43	3.72674	4.36814e-09	1.16096	up	-1.65012	8.48093e-10	1.15913	down	-2.19322	7.9701e-10	1.21808	down	--	--	--	--	--	--	HMDB0040705	125263-70-9	Organic compounds	Organoheterocyclic compounds	Pyrans	Pyranones and derivatives
neg_5336	CL(8:0/12:0/12:0/18:2(9Z,11Z))	62700.4	64505.2	60806.6	63307.1	61865.2	60490.2	11111.5	10837.6	10913.7	11744.6	11687.1	10794.3	14975.5	13498.3	13528.6	14074.4	13910.2	13813.7	22477.3	22446.7	21827.9	22458.6	20170.5	23321.1	-1.49359	1.92993e-12	1.15986	down	-2.15675	2.27013e-10	1.16375	down	-2.47764	5.59604e-10	1.22663	down	--	--	--	--	--	--	HMDB0118600	--	Organic compounds	Lipids and lipid-like molecules	Glycerophospholipids	Glycerophosphoglycerophosphoglycerols
neg_5344	2,22-Dideoxy-3-dehydroecdysone	1182.49	1173	1007.04	1093.31	1107.8	1077.62	479.285	476.94	497.496	488.222	505.46	506.115	785.679	755.047	817.479	805.096	798.126	789.649	544.37	559.542	549.158	558.535	535.395	583.542	-0.995701	1.76083e-06	1.14794	down	-0.483204	2.69009e-05	1.12134	down	-1.16902	1.47289e-06	1.21572	down	C16498	--	--	--	--	--	--	--	--	--	--	--
neg_5357	PC(P-16:0/20:5(5Z,8Z,11Z,14Z,16E)-OH(18R))	2241.24	2312.59	2255.48	2316.07	2369.55	2137.72	1118.81	1116.78	1044.52	1097.69	1150.32	1101.97	5637.12	4720.57	5430.52	5195.33	5231.75	5477.78	2936.98	2933.01	3095.59	3288.39	2903.32	3247.68	0.433028	1.46971e-05	1.11057	up	1.2171	1.02775e-06	1.15403	up	-1.03997	9.6112e-09	1.22181	down	--	--	--	--	--	--	HMDB0289485	--	--	--	--	--
neg_5358	PI(20:0/TXB2)	1427.8	1372.47	1407.25	1373.88	1325.31	1318	2112.13	2089.72	1983.73	1691.92	1917.74	1753.23	3197.89	2976.46	3108.45	3103.24	3113.39	3146.89	4148.84	4444.25	3829.82	4057.37	3986.31	4185.02	1.58365	2.24777e-07	1.15639	up	1.18086	2.15298e-11	1.16277	up	0.489667	0.000362404	1.13309	up	--	--	--	--	--	--	HMDB0277001	--	--	--	--	--
neg_5359	4-Oxo-2-nonenal	275.007	261.918	221.31	208.328	245.163	180.444	889.322	861.18	865.01	969.732	995.248	863.45	362.72	382.044	367.039	362.304	391.412	405.803	305.991	338.422	327.442	336.678	311.767	353.261	0.503466	0.000446745	1.02752	up	0.706197	2.96221e-05	1.10069	up	1.96732	8.19116e-09	1.21707	up	--	--	--	--	--	--	HMDB0060285	--	Organic compounds	Organic oxygen compounds	Organooxygen compounds	Carbonyl compounds
neg_5360	Myrcenol	2230.29	2081.06	2035.27	1960.99	1957.61	1986.85	6216.67	6145.9	6213.23	6594.26	6495.44	6096.09	3147.88	3056.58	3194.65	3163.14	3449.07	3162.25	3216.86	3279.81	3190.51	3342.55	3141.77	3394.24	0.675304	1.35939e-09	1.14907	up	0.646093	2.37896e-08	1.14471	up	1.62389	2.03365e-10	1.22472	up	--	--	--	--	--	--	HMDB0036107	543-39-5	Organic compounds	Organic oxygen compounds	Organooxygen compounds	Alcohols and polyols
neg_5361	15-epi-PGA1	79.9014	59.0412	58.8377	49.5203	64.818	62.8789	400.401	382.739	472.047	514.923	484.083	460.277	184.169	166.452	192.363	189.631	229.513	185.565	193.013	212.997	194.247	211.074	199.046	232.082	1.72824	1.41081e-08	1.14738	up	1.61378	2.07372e-06	1.13495	up	2.85572	4.47979e-06	1.21013	up	--	--	LMFA03010047	Fatty Acyls [FA]	Eicosanoids [FA03]	Prostaglandins [FA0301]	--	--	--	--	--	--
neg_5362	(卤)-Glycerol 1,2-diacetate	199.939	221.219	177.452	163.199	175.233	182.845	319.582	334.99	324.543	293.875	329.619	321.046	297.62	286.863	307.043	305.756	323.621	304.717	264.827	245.031	275.397	265.32	277.468	312.607	0.550913	3.96616e-05	1.05758	up	0.705033	2.0372e-06	1.12639	up	0.780496	4.37357e-07	1.19291	up	--	--	--	--	--	--	HMDB0031712	101364-64-1	Organic compounds	Lipids and lipid-like molecules	Glycerolipids	Diradylglycerols
neg_5363	MG(20:4(6E,8Z,11Z,14Z)+=O(5)/0:0/0:0)	753.079	784.9	742.447	814.042	748.739	690.018	1001.22	968.688	866.041	1048.23	903.451	924.875	1201.62	1094.23	1104.31	1202.11	1169.84	1145.64	1094	1007.96	927.288	936.045	973.912	1011.47	0.392514	2.95514e-05	1.07719	up	0.609765	2.93489e-08	1.14178	up	0.333585	0.000240458	1.08967	up	--	--	--	--	--	--	HMDB0260486	--	--	--	--	--
neg_5379	4-Hydroxynonenal	155.508	156.631	159.981	171.881	154.022	164.459	44.6886	35.8202	47.8855	54.8678	46.4796	44.6758	275.928	257.28	289.805	275.174	304.22	290.744	264.425	236.25	231.022	248.375	236.607	269.834	0.627099	7.9591e-06	1.12492	up	0.814878	1.00146e-06	1.14529	up	-1.81039	3.5796e-11	1.22123	down	C21642	--	LMFA06000051	Fatty Acyls [FA]	Fatty aldehydes [FA06]	--	HMDB0004362	75899-68-2	Organic compounds	Lipids and lipid-like molecules	Fatty Acyls	Fatty alcohols
neg_5380	Methoprene acid	4.62841	2.36813e-11	100.546	2.36813e-11	2.36813e-11	4.21429	160.82	160.606	132.196	130.645	128.159	145.757	699.408	623.475	668.74	621.034	698.678	667.641	179.241	181.691	204.691	207.903	187.438	163.369	3.36154	4.14506e-05	1.10205	up	5.18487	6.61684e-11	1.15843	up	2.97183	0.00030401	1.12085	up	--	--	--	--	--	--	--	--	--	--	--	--
neg_5382	MG(0:0/18:3(6Z,9Z,12Z)/0:0)	437.063	470.118	384.647	411.392	392.981	404.442	981.478	895.762	966.008	946.312	1001.96	958.989	2401.66	2200.89	2240.74	2154.35	2214.1	2251.1	2327.59	2192.96	2167.42	2171.38	2052.98	2405.26	2.41296	9.95215e-08	1.15683	up	2.42861	1.68881e-09	1.16271	up	1.20139	1.23189e-10	1.21974	up	--	--	--	--	--	--	HMDB0011539	--	Organic compounds	Lipids and lipid-like molecules	Fatty Acyls	Lineolic acids and derivatives
neg_5383	Pentolame	3.69883	11.1942	12.4059	17.505	9.72495	21.0851	61.2113	54.0752	60.7747	78.7378	79.1762	55.8238	58.4615	42.0371	59.1609	57.4726	54.5336	59.7597	70.4047	70.9636	76.7914	66.2254	68.3805	76.3804	2.50475	1.27124e-08	1.14671	up	2.13196	4.70705e-07	1.12368	up	2.36601	1.03128e-05	1.17102	up	--	--	--	--	--	--	HMDB0256289	--	Organic compounds	Lipids and lipid-like molecules	Steroids and steroid derivatives	Hydroxysteroids
neg_5386	23S,25,26-Trihydroxyvitamin D3	537.742	444.107	439.276	441.938	343.802	381.575	885.675	1069.4	891.686	803.172	855.947	963.077	2527.25	2063.08	2655.48	2319.6	1704.57	2152.41	847.66	901.183	848.75	970.842	819.686	825.539	1.01021	2.90681e-07	1.1248	up	2.37449	3.31485e-05	1.13056	up	1.07918	2.79718e-06	1.17345	up	--	--	--	--	--	--	HMDB0060134	--	Organic compounds	Lipids and lipid-like molecules	Steroids and steroid derivatives	Vitamin D and derivatives
neg_5397	Polymyxin M	35186.3	35883.3	33904.3	34014.1	33828.8	35694.4	3054.07	2998.88	2858.66	3099.46	2895.26	3177.25	4696.17	4198.53	4564.14	4186.55	4155.45	4422.15	7407.19	7725.04	7466.55	7978.04	7307.23	7763.84	-2.1915	1.53476e-09	1.16059	down	-2.99122	1.2372e-09	1.16395	down	-3.52737	3.10907e-09	1.22672	down	--	--	--	--	--	--	HMDB0256684	--	Organic compounds	Organic Polymers	Polypeptides	--
neg_540	N-(4-(2,5-Dihydro-5-oxo-3-furanyl)phenyl)-4-(beta-D-glucopyranosyloxy)benzamide	81.1466	92.7785	92.9203	76.1669	70.3375	67.0716	257.092	293.27	283.856	284.767	282.713	304.783	218.576	203.679	241.827	256.7	250.812	248.076	305.885	267.035	292.838	289.679	342.582	307.991	1.91043	2.68625e-07	1.1472	up	1.56318	3.58188e-07	1.14359	up	1.82865	9.75208e-10	1.21869	up	--	--	--	--	--	--	HMDB0253559	--	Organic compounds	Organic oxygen compounds	Organooxygen compounds	Carbohydrates and carbohydrate conjugates
neg_5401	Polyporusterone E	3638.01	3679.88	3405.25	3537.79	3336.62	3431.08	945.23	1055.12	904.189	1025.97	870.199	1022	1254.19	1129.11	1185.55	1188.28	1226.75	1154.49	1404.9	1393.14	1334.27	1408.21	1387.52	1438.6	-1.32963	6.3331e-08	1.1576	down	-1.55869	1.38072e-08	1.16119	down	-1.85259	2.94634e-10	1.22377	down	--	--	--	--	--	--	HMDB0038498	141360-92-1	Organic compounds	Lipids and lipid-like molecules	Steroids and steroid derivatives	Cholestane steroids
neg_5404	Cholylphenylalanine	8416.68	8539.3	7685.28	8041.51	7705.37	8124.62	2599.62	2570.84	2398.34	2338.12	2411.15	2530.24	2633.08	2351.04	2508.02	2479.93	2457.7	2455.83	4068.67	4204.41	4170.82	4250.11	4096.43	4313.28	-0.950462	3.84596e-07	1.15353	down	-1.70445	5.08379e-08	1.16082	down	-1.70807	3.15735e-08	1.22321	down	--	--	--	--	--	--	HMDB0242371	--	--	--	--	--
neg_541	1-(2-Hydroxyphenylamino)-1-deoxy-beta-D-gentiobioside 1,2-carbamate	141.327	192.997	137.807	136.786	153.371	72.5921	398.546	390.315	413.305	424.523	390.605	400.1	324.163	342.496	363.811	356.721	416.971	358.192	389.627	348.998	367.043	354.795	455.431	439.183	1.49613	1.2648e-06	1.11189	up	1.37296	1.07637e-06	1.11871	up	1.53381	3.19321e-06	1.20359	up	--	--	--	--	--	--	HMDB0037551	396714-64-0	Organic compounds	Organic oxygen compounds	Organooxygen compounds	Carbohydrates and carbohydrate conjugates
neg_5410	Leustroducsin B	1258.03	1291.05	1132.38	1172.19	1082.22	1135.45	708.819	614.815	552.281	604.592	555.457	633.905	467.362	428.374	414.346	441.545	451.393	447.789	547.35	554.041	544.43	554.008	565.008	557.717	-1.08969	6.49035e-06	1.1461	down	-1.41555	1.38596e-06	1.15296	down	-0.94625	1.83917e-07	1.19745	down	--	--	--	--	--	--	HMDB0254044	--	Organic compounds	Organoheterocyclic compounds	Pyrans	Pyranones and derivatives
neg_5422	(+-)-Zoapatanol	26300.2	26718	24485.5	25366.1	24738.2	25781.9	31350	30545.6	29808.9	31392	31163.4	31317.3	22910.7	20828.9	21937.7	21337.1	22053.6	21419.8	21170.9	21870.6	21467.1	21891.7	20753.6	21033.1	-0.258954	9.0983e-06	1.11189	down	-0.233288	1.10697e-05	1.08757	down	0.274817	5.96276e-07	1.18866	up	--	--	--	--	--	--	HMDB0242237	--	Organic compounds	Lipids and lipid-like molecules	Prenol lipids	Monoterpenoids
neg_5426	Vertilmicin	4317.51	4281.91	3983.64	4006.79	3994.66	3897.44	3491.25	3343.79	3245.8	3420.48	3181.55	3205.23	7878.64	7464.84	7102.76	7576.93	8543.69	8722.06	9984.27	9959.1	9671.22	9856.5	9645.33	10073.3	1.27363	6.26123e-14	1.16013	up	0.949784	1.10162e-05	1.13733	up	-0.299813	1.04753e-05	1.15431	down	--	--	--	--	--	--	HMDB0242753	--	Organic compounds	Organic oxygen compounds	Organooxygen compounds	Carbohydrates and carbohydrate conjugates
neg_5433	Canavalioside	61.2493	35.773	70.192	51.7027	39.6172	91.1894	101.598	94.9143	112.813	109.416	93.6889	133.292	412.986	376.159	460.693	335.408	362.918	351.859	167.592	196.021	202.693	145.301	147.378	152.435	1.5321	1.0855e-05	1.08592	up	2.71736	1.10216e-06	1.14202	up	0.884698	0.00100902	1.02329	up	--	--	--	--	--	--	HMDB0036317	316141-31-8	Organic compounds	Lipids and lipid-like molecules	Prenol lipids	Terpene glycosides
neg_5446	Inuline	2662.65	2825.82	2509	2791.81	2702.39	2705.62	1485.41	1439.43	1358.15	1399.85	1332.47	1365.25	1346.69	1184.18	1229.26	1224.61	1208.48	1325.96	1332.24	1457.11	1376.92	1392.84	1394.21	1413.77	-0.952956	8.97441e-08	1.15392	down	-1.1071	2.59823e-09	1.15684	down	-0.950634	1.60466e-08	1.21826	down	C08659	--	--	--	--	--	HMDB0248466	--	Organic compounds	Lipids and lipid-like molecules	Prenol lipids	Diterpenoids
neg_5450	CDP-DG(a-25:0/6 keto-PGF1alpha)	8232.29	8612.18	7595.06	7960.42	7944.56	8066.6	2948.46	2869.01	2822.95	2885.32	3056.95	3347.77	3717.95	3363.41	3548.14	3430.7	3755.5	3662.47	3905.76	3913.7	4089.15	3920.7	4004.15	4027.36	-1.0207	3.29112e-07	1.15507	down	-1.17247	1.10118e-08	1.15808	down	-1.43293	1.11169e-09	1.22148	down	--	--	--	--	--	--	HMDB0293183	--	--	--	--	--
neg_5483	Cochliobolin A	964.479	942.359	883.329	913.087	869.578	920.297	542.816	537.427	512.208	524.221	511.189	504.507	354.132	348.543	367.61	319.839	299.793	320.655	467.209	483.068	457.766	479.852	429.175	452.08	-0.988185	4.4296e-09	1.15415	down	-1.45002	9.98765e-11	1.15951	down	-0.810374	5.82428e-08	1.21789	down	--	--	--	--	--	--	HMDB0250395	--	Organic compounds	Lipids and lipid-like molecules	Prenol lipids	Sesterterpenoids
neg_5485	Demethyl-desacetyl-rifamycin S	25077.8	25169.7	22523.5	23884.3	23774.7	23563.2	17671.9	16833	16889.8	17274.3	17373.4	16661.8	13897.9	12754.7	13203.8	13356	13591.1	13069.9	13399	13572.2	13553.4	13968.8	12820.9	13560.3	-0.832242	1.60218e-07	1.15222	down	-0.850213	1.07274e-07	1.15505	down	-0.487506	2.13155e-06	1.20354	down	C14724	Biosynthesis of ansamycins(ko01051);;Biosynthesis of secondary metabolites(ko01110)	--	--	--	--	--	--	--	--	--	--
neg_549	(S)-2,3-Dihydro-3,5-dihydroxy-2-oxo-3-indoleacetic acid 5-[glucosyl-(1->4)-b-D-glucoside]	48.3098	56.1426	36.3203	57.2135	29.0527	26.7883	154.117	119.05	93.2419	123.492	134.724	105.639	204.345	203.136	197.323	223.686	261.704	217.186	164.521	154.5	135.672	128.297	158.33	181.994	1.86297	1.23984e-06	1.12067	up	2.36476	2.72129e-07	1.14231	up	1.52457	4.45294e-05	1.13539	up	--	--	--	--	--	--	HMDB0034675	218604-48-9	Organic compounds	Organic oxygen compounds	Organooxygen compounds	Carbohydrates and carbohydrate conjugates
neg_5490	9-Deoxy-delta12-PGD2	60.1199	72.5951	61.9731	67.3095	85.498	72.5595	178.872	170.2	157.764	180.961	183.78	155.15	165.428	135.948	153.998	148.292	159.767	147.399	639.86	671.715	630.307	607.882	609.366	583.504	3.1554	1.47364e-08	1.15878	up	1.11661	5.80192e-08	1.13862	up	1.2894	4.17577e-08	1.20474	up	--	--	--	--	--	--	HMDB0060103	--	Organic compounds	Lipids and lipid-like molecules	Fatty Acyls	Eicosanoids
neg_5492	Solutol HS 15	2482.54	2558.37	1855.11	1954.19	2613.61	1821.24	1220.8	1197.86	1166.48	1298.86	1177.84	1197.06	530.786	553.054	529.999	545.108	575.203	565.43	1175.93	1137.17	1166.68	1134.09	1128.67	1155.86	-0.945473	0.000924619	1.05804	down	-2.00945	0.000110952	1.11794	down	-0.871981	0.00112591	1.10385	down	C11317	--	--	--	--	--	HMDB0258368	--	Organic compounds	Lipids and lipid-like molecules	Fatty Acyls	Fatty alcohols
neg_5502	N-Docosahexaenoyl Asparagine	864.849	847.466	754.203	773.421	774.679	804.031	1295.08	1170.21	1103.32	1014.73	1072.58	1139.64	1211.8	1157.22	1181.93	1068.54	1125.96	1128.02	1274.02	1342.47	1345.83	1287.95	1299.73	1333	0.710117	3.02688e-09	1.1512	up	0.51241	2.18361e-07	1.12978	up	0.495962	0.000120485	1.13409	up	--	--	--	--	--	--	HMDB0242009	--	--	--	--	--
neg_5507	Viomycin	819.093	753.039	810.343	751.998	708.269	902.37	2228.53	2453.67	2115.08	1977.84	2212.65	2419.6	4213.44	3819.81	4373.15	4208.27	3630.52	3932.77	1323.88	1434.12	1412.48	1529.4	1335.07	1301.28	0.812953	1.81704e-07	1.13052	up	2.34918	3.60544e-07	1.15728	up	1.49851	8.9583e-07	1.20978	up	C01540	Nonribosomal peptide structures(ko01054)	--	--	--	--	--	--	--	--	--	--
neg_5509	PS(18:4(6Z,9Z,12Z,15Z)/22:0)	5658	5569.64	5588.83	8049.3	7020.77	7032.5	8747.27	8590.91	12916.3	9535.2	10552.8	9836	15579.1	15327.4	13752.4	12246.4	13118.1	12525.5	11028.2	11443.5	10705.7	11389.3	9876.4	11234.4	0.754922	1.70685e-05	1.09839	up	1.08477	2.71484e-06	1.1123	up	0.628772	0.00149519	1.01007	up	--	--	LMGP03010451	Glycerophospholipids [GP]	Glycerophosphoserines [GP03]	Diacylglycerophosphoserines [GP0301]	HMDB0112504	--	Organic compounds	Lipids and lipid-like molecules	Glycerophospholipids	Glycerophosphoserines
neg_551	Red chlorophyll catabolite	2.36813e-11	0.402702	0.0391003	2.36813e-11	2.36813e-11	2.36813e-11	43.3288	45.1763	31.8285	57.0215	82.7777	62.4204	164.272	152.47	204.389	176.445	179.999	193.865	96.2409	82.1565	121.905	142.413	135.522	116.788	10.6194	6.2414e-05	1.12483	up	11.2439	2.83068e-06	1.15439	up	9.51192	0.000721519	1.12865	up	C18022	Porphyrin metabolism(ko00860);;Biosynthesis of secondary metabolites(ko01110)	--	--	--	--	--	--	--	--	--	--
neg_5512	Dodecatrienoic acid	246.008	246.98	181.005	223.095	219.626	212.696	696.327	649.47	711.847	673.856	736.227	719.063	1043.16	992.013	989.622	970.224	1032.6	981.892	630.35	630.466	561.094	581.549	616.549	575.197	1.43529	7.85481e-10	1.15202	up	2.17646	5.09898e-13	1.16267	up	1.65506	1.61474e-10	1.22068	up	--	--	--	--	--	--	HMDB0302622	--	Organic compounds	Lipids and lipid-like molecules	Fatty Acyls	Fatty acids and conjugates
neg_5514	13S-HOTrE(gamma)	13927.2	14280.4	11720	13315.9	13248.3	13003	36811.7	35400.7	36119.5	35449.6	36963.8	36803.9	41113.5	38242.7	39120	38569.3	39815.4	38188	25978.4	26286	25292.9	25967.5	24979.1	24507.3	0.944704	3.31745e-10	1.15387	up	1.56403	2.74014e-12	1.16206	up	1.45241	7.70384e-13	1.22528	up	--	--	LMFA02000173	Fatty Acyls [FA]	Octadecanoids [FA02]	Other Octadecanoids [FA0200]	--	--	--	--	--	--
neg_5518	Cyclooctatin	146.922	144.348	106.185	126.308	126.305	118.714	428.513	396.499	424.073	465.601	494.419	473.694	333.368	331.549	356.138	347.261	352.471	343.816	293.556	319.652	301.723	308.849	268.908	291.826	1.21489	7.67646e-09	1.144	up	1.42522	8.19666e-10	1.15803	up	1.80309	3.47128e-07	1.21236	up	C21979	Biosynthesis of various other secondary metabolites(ko00997);;Metabolic pathways(ko01100);;Biosynthesis of secondary metabolites(ko01110)	--	--	--	--	--	--	--	--	--	--
neg_552	Stachyose	6001.29	6256.13	5330.09	5793.23	5244.98	5661.05	6608.38	6691.85	6488.21	6200.47	6925.38	6578.52	3687.74	3640.88	3786.8	3665.91	3477.14	3373.66	4182.89	4043.19	4144.92	4183.94	4371.45	4025.41	-0.458508	8.30455e-05	1.10073	down	-0.664477	9.26686e-06	1.12914	down	0.203938	0.00145684	1.01612	up	C01613	Galactose metabolism(ko00052);;Metabolic pathways(ko01100)	--	--	--	--	HMDB0003553	470-55-3	Organic compounds	Organic oxygen compounds	Organooxygen compounds	Carbohydrates and carbohydrate conjugates
neg_5524	35S-Methylokadaic acid 7-hexadecanoate	85170.9	86742.7	74660.8	84736.1	76538.3	85807.7	17130.4	17658.4	16580.3	14407.9	14733.1	16367.7	35039.4	35362	37389.5	34742.2	37898	35659.2	37547	38516.8	37336.9	35388.9	40907.2	36527.1	-1.12576	7.34097e-07	1.14688	down	-1.19187	1.50419e-06	1.15202	down	-2.34927	2.06545e-07	1.22086	down	--	--	--	--	--	--	HMDB0030443	--	Organic compounds	Lipids and lipid-like molecules	Fatty Acyls	Fatty acid esters
neg_5528	CPA(16:0/0:0)	175.162	161.741	94.631	104.889	112.704	127.391	823.485	851.931	770.653	697.621	733.05	775.267	1796.1	1696.89	1822.81	1741.42	1420.23	1589.82	1123.97	1134.7	1132.65	1116.88	1121.39	1001.03	3.09405	7.66042e-11	1.15816	up	3.69651	8.34209e-07	1.15544	up	2.58276	9.70587e-09	1.21732	up	--	--	--	--	--	--	HMDB0007003	--	Organic compounds	Lipids and lipid-like molecules	Glycerophospholipids	Glycerophosphates
neg_5529	[8]-Gingerdiol	875.906	809.775	825.056	814.299	821.624	779.141	703.967	641.142	616.554	644.408	647.748	698.266	597.711	584.066	584.747	575.703	595.003	573.068	12219.3	12727	11827.4	11873.8	11978	11503.4	3.87215	1.30435e-08	1.16065	up	-0.488765	2.2892e-06	1.14619	down	-0.317745	7.46227e-06	1.14944	down	--	--	--	--	--	--	HMDB0302129	--	Organic compounds	Lipids and lipid-like molecules	Fatty Acyls	Fatty alcohol esters
neg_5535	PC(18:2(10E,12Z)+=O(9)/P-18:0)	5826.46	6361.31	5904.58	6294.73	6425.85	6162.39	8683.59	8849.26	8838.23	9378.67	9331.16	9484.43	20567.7	18748.1	21360.8	20868.3	21511.1	21514.3	10806	10760.8	11620	11581.3	11053	10477.4	0.842413	2.76003e-08	1.15048	up	1.75232	1.41984e-07	1.15985	up	0.561423	3.22375e-08	1.20728	up	--	--	--	--	--	--	HMDB0289580	--	--	--	--	--
neg_5554	Stearoylethanolamide	391.664	410.448	378.853	360.507	305.291	382.014	198.929	202.399	175.995	187.563	182.144	186.442	185.246	159.839	192.821	180.107	163.483	184.138	202.983	208.876	218.161	219.228	207.635	179.423	-0.850216	2.65103e-05	1.1113	down	-1.06454	1.25947e-05	1.12857	down	-0.975505	2.89298e-05	1.18655	down	--	--	--	--	--	--	HMDB0013078	111-57-9	Organic compounds	Organic nitrogen compounds	Organonitrogen compounds	Amines
neg_5556	gamma-Decalactone	296.42	294.02	280.431	276.595	272.459	277.744	657.371	692.646	578.257	622.301	602.94	612.171	432.583	399.119	412.804	404.473	430.87	410.204	61.9288	82.0952	58.5668	83.8102	75.3153	76.5132	-1.9538	7.50914e-12	1.15725	down	0.552622	1.2737e-08	1.14938	up	1.14936	2.09345e-06	1.21246	up	--	--	--	--	--	--	HMDB0037217	--	Organic compounds	Organoheterocyclic compounds	Lactones	Gamma butyrolactones
neg_5557	DG(2:0/18:1(12Z)-2OH(9,10)/0:0)	20434.2	21130.9	19866	19589.1	19447.3	20228.9	9814.72	9765.67	9138.71	9777.12	9532.81	9395.31	12199.7	11764.1	12396.2	12129.8	12602.8	12238.9	10615.8	10589.7	10415.6	10467.8	10518.9	11008	-0.923927	2.39209e-08	1.15725	down	-0.718876	1.88904e-08	1.15781	down	-1.07165	3.48639e-09	1.22349	down	--	--	--	--	--	--	HMDB0296963	--	--	--	--	--
neg_5559	3-Hydroxyheptadecanoylcarnitine	272339	281309	265601	261791	257210	267729	123500	123677	117215	122906	119593	117739	164029	157805	166466	163322	167815	162173	139713	138118	135791	137664	137086	141039	-0.953295	8.81227e-08	1.15755	down	-0.71023	3.60797e-08	1.15761	down	-1.14814	9.61253e-09	1.22393	down	--	--	--	--	--	--	HMDB0241512	--	Organic compounds	Lipids and lipid-like molecules	Fatty Acyls	Fatty acid esters
neg_5560	Methyl 3b-hydroxy-13(18)-oleanen-28-oate	425550	438571	427079	401857	395977	415102	144135	139471	127282	138812	129628	129111	237365	221415	234265	229794	236232	231202	184713	186850	187868	190167	183439	181032	-1.16847	1.54323e-07	1.15697	down	-0.848945	1.16368e-07	1.15676	down	-1.6311	3.04618e-09	1.22377	down	--	--	--	--	--	--	HMDB0035267	--	Organic compounds	Lipids and lipid-like molecules	Prenol lipids	Triterpenoids
neg_5570	Dodecanoic acid ingenol ester	8989.74	8824	8006.6	8303.44	8281.92	8241.77	5577.55	5539.9	5031.8	5484.52	5415.82	5136.8	5234.9	4842.63	5284.45	4867.55	5277.36	5172.95	5016.36	5489.45	5277.36	5320.36	5171.61	5239.97	-0.684446	4.66135e-07	1.14615	down	-0.7232	1.03654e-07	1.1487	down	-0.654039	1.1494e-07	1.20697	down	--	--	--	--	--	--	--	--	--	--	--	--
neg_5571	Perulactone	16421.5	17693.3	16297.7	15676	15893	15611.2	7566.23	7545.97	7288.67	7355.53	7251.2	6940.44	7665.48	7152.85	7658.62	7333.46	7729.95	7459	7138.96	7661.48	7512.29	7772.3	7250.61	7580.26	-1.11955	1.91114e-07	1.15381	down	-1.11687	2.44851e-07	1.1568	down	-1.15097	2.09447e-07	1.21953	down	--	--	--	--	--	--	HMDB0034392	76994-38-2	Organic compounds	Lipids and lipid-like molecules	Steroids and steroid derivatives	Bile acids, alcohols and derivatives
neg_5573	Tridecyl phloretate	632.64	715.567	462.818	479.287	711.964	421.472	126.08	134.587	184.333	212.138	160.357	138.555	8.68735	26.4698	22.241	8.08015	22.421	5.35345	244.966	239.097	221.249	229.145	230.868	237.815	-1.28692	0.00150351	1.0367	down	-5.19829	0.000141614	1.11286	down	-1.84042	0.000416107	1.1285	down	--	--	--	--	--	--	HMDB0035477	232262-50-9	Organic compounds	Lipids and lipid-like molecules	Fatty Acyls	Fatty alcohol esters
neg_5574	Adipostatin A	2518.14	2648.22	1734.17	1776.07	2534.05	1685.55	1043.11	982.685	911.175	977.647	959.356	889.493	362.58	368.602	359.914	401.36	412.112	394.183	998.104	1047.01	897.326	925.603	926.772	932.523	-1.17101	0.00132053	1.03892	down	-2.48802	0.000225665	1.10333	down	-1.16194	0.00135636	1.09594	down	--	--	LMPK15030012	Polyketides [PK]	Phenolic lipids [PK15]	Alkyl resorcinols and derivatives [PK1503]	HMDB0031009	3158-56-3	Organic compounds	Benzenoids	Phenols	Benzenediols
neg_5584	Laudanine	258.833	201.722	172.611	215.838	193.967	203.738	445.677	499.274	496.305	351.62	458.05	421.949	71.1485	67.6526	93.1204	55.2385	60.5869	67.4662	103.028	101.227	105.157	88.2169	95.1838	60.6442	-1.17158	2.79638e-05	1.08901	down	-1.5862	1.3881e-05	1.1172	down	1.10027	1.92654e-05	1.16346	up	C17592	Biosynthesis of secondary metabolites(ko01110)	--	--	--	--	--	--	--	--	--	--
neg_560	尾-Nicotyrine	1437.38	1557.28	1505.97	1620.71	1537.54	1455.45	1825.5	1786.8	1842.66	1955.8	2003	1835.86	2226.57	2181.63	2161.62	2237.95	2502.73	2200.38	3748.27	3568.12	3620.9	3491.4	3507.57	3502.11	1.23399	1.73995e-11	1.15853	up	0.567915	2.20675e-06	1.12946	up	0.30367	1.48439e-05	1.1425	up	C10161	--	--	--	--	--	HMDB0255591	--	Organic compounds	Organoheterocyclic compounds	Pyridines and derivatives	--
neg_5605	Etimicin	172.817	119.677	143.451	153.261	181.217	107.119	242.897	222.799	235.506	178.953	218.98	227.572	319.915	319.604	345.064	348.754	389.283	390.597	1111.62	1185.68	1139.76	1136.56	1126.08	1161.84	2.96699	3.51822e-14	1.16038	up	1.2679	3.85671e-07	1.12554	up	0.59631	0.000652045	1.03819	up	--	--	--	--	--	--	HMDB0252101	--	Organic compounds	Organic oxygen compounds	Organooxygen compounds	Carbohydrates and carbohydrate conjugates
neg_5606	N,N'-Di-1,2,3,4-Tetrahydroacridin-9-Ylheptane-1,7-Diamine	6133.93	5922.55	5494.34	5633.89	5658.63	5343.14	10041.2	9777.67	9697.44	9793.32	9770.46	9589.1	8508.83	8029.27	8312.31	8332.48	8339.08	8375.5	7059.49	7144.08	6977.4	7082.89	7107.71	7054	0.311508	5.45318e-05	1.12008	up	0.545541	7.1133e-08	1.15043	up	0.779178	3.43442e-09	1.22132	up	--	--	--	--	--	--	HMDB0249253	--	Organic compounds	Organoheterocyclic compounds	Quinolines and derivatives	Benzoquinolines
neg_5608	N-(2-Hydroxyisobutyl)-2,4,8,10,12-tetradecapentaenamide	1226.94	1292.05	1198.9	1310.27	1192.91	1218.7	654.981	665.674	659.976	669.068	683.079	686.312	746.721	675.589	724.962	706.08	737.374	653.753	941.228	898.137	858.546	906.906	871.064	893.933	-0.470386	3.94646e-07	1.13612	down	-0.80967	3.87416e-09	1.15232	down	-0.888389	3.20796e-07	1.21954	down	--	--	LMFA08020186	Fatty Acyls [FA]	Fatty amides [FA08]	N-acyl amines [FA0802]	HMDB0031183	127514-62-9	Organic compounds	Lipids and lipid-like molecules	Fatty Acyls	Fatty amides
neg_5613	Trihexosylceramide (d18:1/18:0)	20290.2	20720.9	19177.6	19523.7	19512.3	19498.9	10901.9	10662.1	10691.3	11409.5	10773.4	10814.6	9744.78	8855.23	9380.03	9309.42	9448.72	9347.52	10180.3	10685.8	10683.6	11293.8	10232.6	10315.8	-0.905234	1.54887e-10	1.1561	down	-1.0819	1.02441e-09	1.161	down	-0.863493	4.30446e-09	1.22218	down	--	--	--	--	--	--	HMDB0004880	--	Organic compounds	Lipids and lipid-like molecules	Sphingolipids	Glycosphingolipids
neg_5616	Pogostol	1061.77	1091.19	1033.1	1020.55	1062.81	1022.12	1246.64	1211.24	1145.64	1224.92	1294.4	1324.18	1962.15	1769.37	1917.47	1819.12	2038.65	1955.02	1610.11	1578.03	1533.78	1612.66	1614.17	1571.45	0.597578	3.8085e-11	1.15598	up	0.865348	1.28269e-06	1.15163	up	0.243252	0.000269391	1.11457	up	--	--	--	--	--	--	HMDB0033239	21698-41-9	Organic compounds	Lipids and lipid-like molecules	Prenol lipids	Sesquiterpenoids
neg_562	Glycylproline	122.571	135.796	127.285	111.414	125.523	117.613	31.689	43.6051	43.5174	50.7504	43.5892	36.6948	67.7724	73.2324	72.5957	79.2482	66.934	64.9578	439.994	400.516	401.537	399.395	411.108	411.246	1.7349	2.79799e-10	1.15835	up	-0.801333	7.2445e-07	1.1323	down	-1.56688	8.1456e-09	1.21075	down	--	--	--	--	--	--	HMDB0000721	704-15-4	Organic compounds	Organic acids and derivatives	Carboxylic acids and derivatives	Amino acids, peptides, and analogues
neg_5621	Ansamitocin P-3	227.354	265.621	260.283	265.282	225.081	229.444	593.666	509.603	493.45	431.874	420.751	441.083	100.443	124.712	85.9757	84.5851	127.234	99.9732	174.4	169.859	150.229	154.334	159.281	128.215	-0.65375	9.40668e-06	1.0878	down	-1.24169	1.80352e-07	1.13104	down	0.972462	0.000155962	1.14978	up	C12045	Biosynthesis of ansamycins(ko01051);;Type I polyketide structures(ko01052);;Biosynthesis of secondary metabolites(ko01110)	--	--	--	--	HMDB0248452	--	Organic compounds	Phenylpropanoids and polyketides	Macrolactams	--
neg_5624	Sedoheptulose	179.698	151.777	128.672	153.14	124.378	149.561	307.353	299.382	279.761	334.236	307.442	316.885	821.011	843.213	871.807	879.386	900.426	894.639	705.733	679.956	671.617	699.009	704.55	720.84	2.23672	3.03352e-13	1.15958	up	2.55404	9.96439e-12	1.1624	up	1.05629	5.21189e-08	1.19991	up	C02076	Carbon fixation in photosynthetic organisms(ko00710);;Metabolic pathways(ko01100)	--	--	--	--	HMDB0003219	470-46-2	Organic compounds	Organic oxygen compounds	Organooxygen compounds	Carbohydrates and carbohydrate conjugates
[truncated: 1,396 more rows]
